# Supplementary material for: Genome-Wide Identification of MicroRNAs and Their Targets in the Leaves and Fruits of Eucommia ulmoides Using High-Throughput Sequencing
Source: Front Plant Sci. 2016 Nov 8;7:1632. doi: 10.3389/fpls.2016.01632 (PMC5099690; doi:10.3389/fpls.2016.01632)
Supplement: Table S1 — Primers used in qPCR analysis of miRNAs and target genes. [file Table1.XLSX]

## Sheet: Sheet1
Table S1. Primers used in qRT-PCR analysis of miRNAs and target genes.
miRNA
Gene name	miRNA sequence	Length (nt)	Primer	Sequence (5’-3’)
Eu-miR14	AAGGUCUAGAGUUCAACUCCUUU	23	Forward primer	ACACTCCAGCTGGGAAGGTCTAGAGTTCAA
			RT primer	CTCAACTGGTGTCGTGGAGTCGGCAATTCAGTTGAGAAAGGAG
Eu-miR91	AGAAAAUGAUGAGACGUGUGUAAC	24	Forward primer	ACACTCCAGCTGGGAGAAAATGATGAGAC
			RT primer	CTCAACTGGTGTCGTGGAGTCGGCAATTCAGTTGAGGTTACAC
miR162a	UCGAUAAACCUCUGCAUCCAG	21	Forward primer	ACACTCCAGCTGGGTCGATAAACCTCTG
			RT primer	CTCAACTGGTGTCGTGGAGTCGGCAATTCAGTTGAGCCAGATC
miR166a	UCGGACCAGGCUUCAUUCCCC	21	Forward primer	ACACTCCAGCTGGGTCGGACCAGGCTTC
			RT primer	CTCAACTGGTGTCGTGGAGTCGGCAATTCAGTTGAGGGGGAAT
miR172c	AGAAUCUUGAUGAUGCUGCAU	21	Forward primer	ACACTCCAGCTGGGAGAATCTTGATGAT
			RT primer	CTCAACTGGTGTCGTGGAGTCGGCAATTCAGTTGAGATGCAGC
miR396a	UUCCACAGCUUUCUUGAACUG	21	Forward primer	ACACTCCAGCTGGGTTCCACAGCTTTCT
			RT primer	CTCAACTGGTGTCGTGGAGTCGGCAATTCAGTTGAGCAGTTCA
			Reverse primer	TGGTGTCGTGGAGTCG
Target gene
Gene name	Target gene name	Target gene sequence	Primer	Sequence (5'-3')
Eu-miR14	protein bonzai 3 (BON 3)	ATGGGTGGGTGCTTTTCCGATGTTAGAGGCGGCCAACAGGCCGTCGGCGG CGGAGTAGGCGGTGGAGGAGCCGAACATAACGACGCTGTTGACCTTTTCT TCAAAAGCAAGGGTCTTCAACCTCTTTTCTCTCAAATTGAGTTATCTTTA TCAGCTTCAAAATTGTGCAACCGAGACATAGCTTCAAAGAGTGATCCAAT GGCAGTAGTTTATACAAAGAAAAGAGATGGCACTCTGGAAGAGCTTGGCC GTACGGAAGTTATAATGAACAATTTGGATCCTTCTTGGATTCAAAAAATA AATGTTGCTTATCAGTTCGAGATTGTTCAGCCATTGGTCTTCCATGTTTA TGACGTAGATACCAAGTATCATAAGTTACCTGTGGAGATGTT…	Forward primer	ACAACAGAAATGGGTACGGTCT
			Reverse primer	TGGGAACAATGGAATGTGAAT
Eu-miR91	1-deoxy-D-xylulose-5-phosphate synthase (DXS)	ATGGCGGTTCAGGGCTCTGTAATTGGACTCAACCAATCCTTCGCCCCATG TTTTCTCTCTCCGAAGCTCAAACATTTCCCCAAAAAACAGTTCTTCGCCA GAGCTTCAGTATCCAAATCCGACGGCGGAGATGAAGGGAAATTGATGATA CGGAAGGAGAATGATGGATGGAAGATTGATTTCTCCGGCGAAAAGCCTCC GACGCCATTGTTGGACACAATCAACTTCCCAGTCCACATGAAGAACCTCT CCGTACAGGATCTTGAGCAGCTAGCAGCAGAGCTAAGAGCAGATATAGTG TATACAGTGGCAAAGATTGGTGGACATCTGAGTGCCAGTTTGGGAGTGGT GGATTTGGCTGTGGCTCTTCATCATGTTTTCAATACACCTGA…	Forward primer	CAACCCATTGTGGAGCATTT
			Reverse primer	CCATCGGTGTTCCTTTGTTATT
miR162a	endoribonuclease dicer homolog 1 (DCL 1)	ATGGGTGACGAGGGTAGGGTTTCTGATAGCGGCAGCGTTAACCCTCCCCC GCCGGAGGATGCGAGGCCTTCTTACTGGTTGGATGCCTGCGAGGATATCT CCTGCGATGATTTCATCCATGGGTTTGGCGATTTTGATGCTGATGCAGCT GCTGGAACTGCTTACAATCAGGAAGGCGGCGTCCTTGATCCTTGCTTCTT CGGTGGAATTGACGGTATTTTTGATAACATTAAGAACGGCGGCGGTTTGC CGCCTCCAGCTGTAATCAGCAACAATGGCAATGGAAATGGTAATTATCAT TGCTCATCCAGCAGTCAAGGTGATAAAAGTATTCACCTTAATGGCTCAGA AGATAAAGGTAGTCGTATTCGAAGAGAAAGATGGCCCAACCG…	Forward primer	GAGCGAACTACCAGCTTGATG
			Reverse primer	CCATGCTTTCAGAAACAGCTC
miR166a	Homeobox-leucine zipper protein (HD-ZIP)	ATGGCGATGTCCTGCAAGGATGGTAAGGCGATGATGGATAACGGCAAGTA CGTTCGCTACACGCCGGAGCAGGTCGAAGCCCTTGAGAGGCTCTATCACG AGTGTCCCAAACCCAGTTCCATTCGTCGTCAACAGCTCATTCGCGAATGC CCCATCCTCTCCAACATCGAACCCAAGCAAATCAAAGTCTGGTTTCAGAA TCGAAGATGCCGAGAGAAACAGAGGAAAGAGGCATCACGGCTTCAAGCTG TGAACAGAAAGCTGACCGCCATGAACAAACTTCTAATGGAGGAGAACGAT AGACTGCAGAAGCAAGTGTCACAACTGGTTTGTGAAAATGGCTATTTTCG CCAGCATTCTCATAATGCAACTCTTCCTACAAAAGATACAAG…	Forward primer	TGTGCCTGAAGTGTTACGCC
			Reverse primer	CCCAGTTGGTGACATTAGCCT
miR172c	Ethylene-responsive transcription factor (AP2-EREBP)	ATGTTGGATCTCAATATCGGTGTATGCCAGGAGGAGAACAGGATGATGAT GATGATGGAGGAGAAGTTTCCGGAAGGCTCCGCAGGAGGCCAAATGGACG AATCAGGGACTTCAAACTCGTCTATCTTGAATGCTGAAGGTTCGAGCAAT GCTGGAGACGACGACTCGTCTTCAGCGCGCACAGACATCTTCGCTTTCAA TTTTGATATATTGAAAGTTGGAGGTGAGAACAGCGCTGAAGAAGGTGATG AGAATGAGGCTAGGATGAGGTCCGAGTTCGTTACCCGGCAGCTGTTCCCG TTGAGTGGAAATAAAGAGGTCGAGTTGAATCAAGGGCAGAGCTCGGGGAC GTCGTCCTTGAGGCCTTGGATTGATGTTTCGTCTACTCTAAC…	Forward primer	GGAGATCCAAGATGGAGAACC
			Reverse primer	GAGAGGAAGCATGATCTGACG
miR396a	Growth-regulating factor (GRF)	ATGAGTGCTTCAAGAAACAGGTCCCTATTCACGCCAACCCAGTGGCAAGA GCTGGAACACCAAGCTCTGATCTTCAAATACATGGTCTCCGGAGTTCCAG TCCCTCCTGATCTCATCTTAACCGTCAAGAGAAGCTTGGACGCATCAATG GTCTTCTCCCACACACCCATTGGATGGGGAGGTTTGCAGATGGGTTATGG CGGCAAGACAGACCCAGAACCAGGGAGGTGCAGAAGAACAGATGGTAAGA AATGGAGGTGCTCAAAGGAGGCACACCCAGACTCCAAATACTGCGAGAGG CACATGCACAGAGGCAAAAGCCGTTCAAGAAAGCTTGTGGAAATCAGTGC TGCCGCTACTGCCACTGCTACTACTTCACCCAACTCATCATC…	Forward primer	ACTTCACCCAACTCATCATCG
			Reverse primer	GGGTATTGCTGCTCTGAGATG
Reference gene
Gene name			Primer	Sequence (5'-3')
Actin α			Forward primer	TTGTTAGCAACTGGGATGATATGG
			Reverse primer	CAGGGTGTTCTTCAGGAGCAA
