# Supplementary material for: Genome-Wide Identification of MicroRNAs and Their Targets in the Leaves and Fruits of Eucommia ulmoides Using High-Throughput Sequencing
Source: Front Plant Sci. 2016 Nov 8;7:1632. doi: 10.3389/fpls.2016.01632 (PMC5099690; doi:10.3389/fpls.2016.01632)
Supplement: Table S2 — Quality evaluation of sequencing data. [file Table2.XLS]

## Sheet: Sheet1
Table S2. Quality evaluation of sequencing data.
Sample	Error rate (%)	Q20 (%)	Q30 (%)	GC content (%)
YL1	0.01	97.77	95.76	49.61
YL2	0.01	98.62	97.3	48.82
ML1	0.01	98.79	97.64	48.74
ML2	0.01	98.78	97.63	48.44
YF1	0.01	97.8	95.88	47.85
YF2	0.01	98.52	97.18	47.25
MF1	0.01	98.86	97.76	49.67
MF2	0.01	98.86	97.77	50.06
