# Supplementary material for: Genome-Wide Identification of MicroRNAs and Their Targets in the Leaves and Fruits of Eucommia ulmoides Using High-Throughput Sequencing
Source: Front Plant Sci. 2016 Nov 8;7:1632. doi: 10.3389/fpls.2016.01632 (PMC5099690; doi:10.3389/fpls.2016.01632)
Supplement: Table S3 — Number of reads for each classified small RNA identified in Eucommia ulmoides. [file Table3.XLS]

## Sheet: Sheet1
Table S3. Number of reads for each small RNA classification was identified in Eucommia ulmoides.
Types	YL1	YL2	ML1	ML2	YF1	YF2	MF1	MF2
Known miRNAs	83905	217980	182605	349332	60592	192458	351678	233958
	0.0176	0.035	0.0312	0.0527	0.0113	0.0231	0.0449	0.0384
Novel miRNAs	82032	111293	58382	77131	69850	139070	133562	75688
	0.0173	0.0179	0.01	0.0116	0.013	0.0167	0.0171	0.0124
rRNAs	219016	386355	419752	453049	285159	297101	564416	662170
	0.0461	0.062	0.0717	0.0683	0.053	0.0356	0.0721	0.1086
tRNAs	1	1	0	1	0	2	1	1
	0	0	0	0	0	0	0	0
snRNAs	1034	1800	1163	1354	1791	2762	1628	1604
	0.0002	0.0003	0.0002	0.0002	0.0003	0.0003	0.0002	0.0003
snoRNAs	4763	5100	3518	4738	4230	6172	5970	4699
	0.001	0.0008	0.0006	0.0007	0.0008	0.0007	0.0008	0.0008
repeat	486427	677012	585563	675769	744101	902674	907120	942737
	0.1023	0.1087	0.1	0.1019	0.1383	0.1081	0.1158	0.1545
NAT	789848	603480	410195	468161	337818	529646	453024	317405
	0.1661	0.0969	0.07	0.0706	0.0628	0.0635	0.0579	0.052
TAS	2457	3978	1348	2172	4099	7297	2605	1534
	0.0005	0.0006	0.0002	0.0003	0.0008	0.0009	0.0003	0.0003
exon sense	34343	51414	59101	55254	59481	97553	109528	69055
	0.0027	0.0083	0.0101	0.0083	0.0111	0.0117	0.014	0.0113
exon antisense	63819	140169	96994	86946	56237	91823	95510	60459
	0.0134	0.0225	0.0166	0.0131	0.0105	0.011	0.0122	0.0099
intron sense	434253	652855	822255	803128	436851	713987	632865	489956
	0.0913	0.1048	0.1404	0.1211	0.0812	0.0855	0.0808	0.0803
intron antisense	254485	349798	472476	312150	200864	323953	264461	184233
	0.0535	0.0562	0.0807	0.0471	0.0373	0.0388	0.0338	0.0302
Other	2298992	3026384	2742514	3345199	3120033	5042036	4307964	3056582
	0.4835	0.486	0.4683	0.5042	0.5798	0.6041	0.5502	0.5011
Total	4755375	6227619	5855866	6634384	5381106	8346534	7830332	6100081 100.00%
	1	1	1	1	1	1	1
Other :Unannotated, reads that had no known information.
