# Supplementary material for: Genome-Wide Identification of MicroRNAs and Their Targets in the Leaves and Fruits of Eucommia ulmoides Using High-Throughput Sequencing
Source: Front Plant Sci. 2016 Nov 8;7:1632. doi: 10.3389/fpls.2016.01632 (PMC5099690; doi:10.3389/fpls.2016.01632)
Supplement: Table S4 — Conserved miRNAs identified from Eucommia ulmoides. Expression profiles of conserved miRNAs were estimated by transcript per million (TPM). Heat map colors represent absolute normalized levels of miRNA expression ranging from less than 10 RPM to more than 1000 RPM, as indicated in the color key. [file Table4.XLS]

## Sheet: Sheet1
Table S4. Conserved miRNAs identified from Eucommia ulmoides.
miRNA family	miRNA ID	Sequence	length (nt)	Precursor sequence	Precursor length (nt)	Normalized number of reads in eight liberies of E.ulmoides (TPM)
						YF1	YF2	MF1	MF2	YL1	YL2	ML1	ML2
MIR156	miR156a	UGACAGAAGAGAGUGAGCAC	20	AUGUGAUAGGUGACAGAAGAGAGUGAGCACACAUGGUGUUUUCUUGCAUAUGAUAUACUUGAACCUAUGCGUGCUCACUGCUCUAUCUGUCACCCCCACACUCU	104	1100.37	711.03	2594.73	455.51	692.44	222.32	1026.64	2495.31
MIR156	miR156g	UGACAGAAGAUAGAGAGCAC	20	GUGAGAUUGUUGACAGAAGAUAGAGAGCACAGAUGAUGAUCAUGCUGCUAAAUCUGGGAUUGGAGAGGGCACUGAAUCAAUUAAACUGCAAAAAAAAAAAGCAUCUCAAUUCAUUUGUGCUCUCUAUGCUUCCGUCAUCACCUUCACCG	149	116.24	159.01	66.48	47.78	85.79	87.12	646.7	525.45
MIR159	miR159	UUUGGAUUGAAGGGAGCUCUA	21	UUUGAGAGUGGAGCUCCUUGAAGUCCAACAGAGGAUCUAACAGGUAAGAUUGAGCUGCUGACCUAUGGAUUCCUCAGCCCUAUCUAUUAUUUGAUUGGAUAGGUUUGUGGGUUGCAUAUGUCAGGAGCUUCAUUGCCCUAAGUUGGAUCCCUUUUUGGAUUGAAGGGAGCUCUACAUUCAUUUG	184	220081	359160	423391	433687	271700	321151	353252	512724
MIR159	miR319a	UUGGACUGAAGGGAGCUCCCU	21	AGUUAUGAAGAGAGCUUUCUUCGGUCCACACAUAGGAGGUGAUAAGGUUCAAUUUGCUGCCGACUCAUUCAUCCAAAUGCUGAGGUUAGAUAGUCGAAAGCACCUCAGUAGCUGAAUGAAUGAAGCGGGAGUACAAGUUGAGUCUUAAGUUUCCUGUGCUUGGACUGAAGGGAGCUCCCUCUUACAAUC	189	16769	6609.28	11936.2	6456.73	2297.92	11254.1	9797.5	1624.96
MIR160	miR160a	UGCCUGGCUCCCUGUAUGCCA	21	AAUAUGCAUAUGCCUGGCUCCCUGUAUGCCAUUUGCAGAGCUCAUCGGAAUACCGUUGGGUCCCCGUGAAUGGCGUAUGAGGAGCCAAGCAUAUCCCGGAUAU	103	3680.8	4299.18	408.95	299.42	833.38	931.33	1184.27	620.36
MIR160	miR160d	UGCCUGGCUCCCUGCAUGCCA	21	AGAAGUUUUGUGCCUGGCUCCCUGCAUGCCACACGCUUUCACCAAUCCGCGGGUUCUUUGAUUGGCUGAUCAGUGGGUGGCGUGCGAGGAGCCAAGCAUACCACAUUAUA	110	0	6	16.12	0	0	0	8.08	2.31
MIR162_1	miR162a	UCGAUAAACCUCUGCAUCCAG	21	UUAAGAACACUGGAGGCAGCGGUUCAUCGAUCUGUUCCCUGAAAGGCGAUAAACAAAAUAUAGCAACAGGAAUCGGUCGAUAAACCUCUGCAUCCAGCGCUUAACCC	107	7493.34	7080.3	5344.59	5746.39	8198.98	4650.66	4862.37	4518.41
MIR164	miR164a	UGGAGAAGCAGGGCACGUGCA	21	GUGAUCAAGAUGGAGAAGCAGGGCACGUGCAUUACUAACUCAUGCACAGGAAUUGUCAGUGAAAAUUUUUAUGGCAUUCAUCUGACAUCAUAAUUCAUAGUACCAUUACUGUACUUCCUAGCGUAGUGGAAAAUAAUGGUUUGGUACUUCACAUGUAUGUGUUUCCGUUUCCGUUGAGUUAGUUCUUCAUGUGCCUGUCUUCCCCAUCAUGAUCACUC	218	2309.22	2796.12	2530.27	3274.55	839.51	1252.79	662.87	456.01
MIR164	miR164c	UGGAGAAGCAGGGCACAUGCU	21	UUAUUUAAGCUGGAGAAGCAGGGCACAUGCUAAAUUACUUGGUAACUUUGAUCUUUCAAGAAUUUUGCAUGUGCUCUUGCUCUCCAGCUUAAUUCUCC	98	7.75	3	2.01	6.37	0	0	0	0
MIR166	miR166a	UCGGACCAGGCUUCAUUCCCC	21	UGUUUUGAGGGGAAUGUUGUCUGGCUCGAGGUCACUAACUUGAUCCAAUUAUUUGAACUCUCUUUCCCUUUUUGAGAUGUCAUCUCCAUUAAUUAACAAAUAGAUCAAUAGUUCUUGAUUGGCAUUAGGGAUCAUGGAUCAUGGUUUAGUGUCGUCGGACCAGGCUUCAUUCCCCCCAAAAUUU	184	57195.8	51239.2	89820.5	113010	128984	110922	111568	92750.2
MIR167_1	miR167a	UGAAGCUGCCAGCAUGAUCUGG	22	UUUGAGAGGUUGAAGCUGCCAGCAUGAUCUGGUACGAACAAAGUCCAUUUCUUUCUAUAUAUAAAUAUUUUCUUGCAAAGAAGAAAAGAAAAGAAAGUCCAUUUUUUCUUAAAAUUUUGAGGUCUUUUAAUUUCCUGUUUUGGGUUUGAAAUUGAAGUGAUAUUUUCGAAAAGAAAAUGGAAUUUUUCGAAGUUUUCUUGAAAGAAAAUAUAGGUAUCGUCUUUCAUAGGUUUGGUUCCAUCAGGUCAUCUAGCAGCUUCAAUCACUCACCAA	273	674.17	366.02	811.86	471.43	1090.75	1541.21	1742.05	1530.06
MIR167_1	miR167d	UGAAGCUGCCAGCAUGAUCUA	21	CACUAUCAGUUGAAGCUGCCAGCAUGAUCUAAACUUACCUCUUGUAAUAAUUAAGUUUGAGGGAAGAUUAGAUCAUGUGGUAGCUUCACCCGUUAGUUG	99	1557.56	1362.06	1982.31	936.5	1881.23	2763.96	2344.29	2208.28
MIR168	miR168a	UCGCUUGGUGCAGGUCGGGAC	21	UGUCUCUAAUUCGCUUGGUGCAGGUCGGGACUAAUUCGCCGGUGGCGGCGGCGGCAAUCACAACGGCGGUGAUUGUUAUUAAAUGGAGAUUAGAUGUACGAAGUUAUCAACAUUUUUUGUUUUGCGGCGAAAUUUGUCCCGCCUUGCAUCAACUGAAUUGGAGACUGC	168	162.73	147.01	159.15	136.97	226.73	78.11	97	134.26
MIR168	miR168d	UCGCUUGGUGCAGGUCGGGAA	21	GGUCUCUAAUUCGCUUGGUGCAGGUCGGGAACUGACUCGCCGGUGACGCUGUCCGCGCCGGAAUCGGCGCCUUUCAUUGAUAUUUUGUUUAUAUGUAUCGAUAUUUAGAGAGCUCUCAUUAGGACUUAUUUGUUAGUAAAAUUUUGUUGUUGAAAUUAACUUGAUAUAUGUAUAGAUAAGUAGAGUGUUUACCCCUGGUUGGUUAAGUAAUAGAUAUGUAGAGAGUGUUUACCCACGGUUGGUUAAGUAAUGGAUAUGUAGAGAGUUCAAUUUUUUUAAUAGAUUAGUUAUGAAUGAAAGUGCGCCUCGUCGAUGGCUAAGUUUGUUCCCGCCUUGCAUCAACUGAAUUGGUGACCGC	358	1635.05	1593.07	1996.41	2048.19	2285.67	1264.81	1738.01	1439.78
MIR169_2	miR169a	CAGCCAAGGAUGACUUGCCGA	21	GAGUGGAUUGCAGCCAAGGAUGACUUGCCGAGAUGUUGUAGCCAAUGCAAUGACUUAUCGGCAGGUCGUCCUUGGCUACAUUUUACUCUCUUCUGCUCAUGUAAGGCUCUGAAAGACAUAUAUAAUUCGAGGUGAAGUCAGUGAUUGAGUUUCACAAAUCACAUCCAAUUGAAUUGCUCAUGAUUUGUCUAGAGAGUCAUUGCAAGAAAAGGUAGGGAGUGGAUUGCAGCCAAGAAUGACUUGCCGAGAUGUUGUAGCCAAUGCAAUGACUUAUUGGCAGGUCGUCCUUGGCUACAUUUUACUCUCU	307	0	0	0	0	0	0	0	2.31
MIR171_1	miR171a	UAUUGGUGCGGUUCAAUGAGA	21	AUACACGAGAUAUUGGUGCGGUUCAAUGAGAAAGCAGUACUCGACAAAUUUUGACUCUACUUUUUGAUUGAGCCGUGCCAAUAUCACGUGUAGCA	95	0	0	0	3.19	6.13	0	0	0
MIR171_1	miR171b	UUGAGCCGCGCCAAUAUCACU	21	UAAAGGAAGCGAUGUUGGUGAGGUUCAAUCCGAAGACGUGUUUACGUUUUGUUUUCGUAAAAAACGAUCUCAGAUUGAGCCGCGCCAAUAUCACUUCCUAUAUAU	105	23.25	21	0	6.37	0	21.03	0	6.94
MIR171_1	miR171c	UGAUUGAGCCGUGCCAAUAUC	21	ACAGUAACUCAGGUAUUGGCCUGGUUCACUCAGACAACAAGAUGAAACUAUUUGAAUAUUGAAUGGUGGAGUUUUGGUUUGAUUGAGCCGUGCCAAUAUCUCAGUUUCUC	110	131.73	57	20.15	25.48	116.43	90.13	8.08	16.2
MIR172	miR172a	AGAAUCUUGAUGAUGCUGCAG	21	UUUUGCAGAUGCAGCAUCUUCAAGAUUCACAUAUAGUAUAUUUUAUGGAGUUCAAUUGUGGGAGAAAAAAAUUAAAUUUUCUUGCUCCCUAUGGCUCCUUAAUUUAAUAUGAGAAUCUUGAUGAUGCUGCAGCAGCAAUGAA	142	123.98	27	56.41	35.04	202.22	297.43	303.14	136.57
MIR172	miR172c	AGAAUCUUGAUGAUGCUGCAU	21	GUUUGCGGAUGUAGCAUCAUCAAGAUUCACAUGCAAAACGCAUGGUGAUGAAAUGAUAUUAAUGGCCAUGGCAGCUUUUUGAAGGUGAGAAUCUUGAUGAUGCUGCAUCAGCAAUAA	117	712.91	177.01	159.15	312.17	1844.46	3367.82	2954.61	2055.51
MIR172	miR172j	GGAAUCUUGAUGAUGCUGCAU	21	GUUUGAGGAUGCAUCAUCAUCAAGAUUCACAAACUUGAAAGGAGAAAGGAUCUACAUACGGGUUAGGUCGAACCCAGUAUAUUUGCUCAAAAUAGUGUAUUUAUCUUAAGAAAUUUAUUAAAUAUGUACAUAUAUUAAAUUUUGAAAUCAUUUAUUACAUUUGAGGUCGUUGUUCUAAAAUCCAAGAUUCUCCUAAAUUUCAUAUGGGAAUCUUGAUGAUGCUGCAUCAUCAAACAU	237	7.75	0	4.03	6.37	49.02	30.04	36.38	11.57
MIR390	miR390a	AAGCUCAGGAGGGAUAGCACC	21	GAAAUCUGUAAAGCUCAGGAGGGAUAGCACCAUGGAGAGACUAUACUAUCUUCAUGAGCUUAAAACUGCGAUCCGUUGCGCUAUCCAUCCUGAGUUUCAUGGCUUCUU	108	31	36	2.01	3.19	18.38	6.01	0	4.63
MIR390	miR390b	AAGCUCAGGAGGGAUAGCGCC	21	AGAAUCUGUAAAGCUCAGGAGGGAUAGCGCCAUGGAUGAAUAUUAGUAACACUAUUGCUUGUUUUAGCCAUCUGUAGCGCUAUCCAUCCUGAGUUUCAUAGCUUCUUC	108	3463.83	4191.18	489.53	592.48	710.82	360.52	88.92	256.94
MIR394	miR394	UUGGCAUUCUGUCCACCUCC	20	UAGAGCCAUUUUGGCAUUCUGUCCACCUCCAUUGCUAGCUCCAUAUCUUUCAAUGAGGAGGGGGCCAGAGUGCCAAACUAGCUCUGCA	88	1371.58	1188.05	1222.83	1114.88	919.17	2544.64	776.04	192.13
MIR395	miR395a	CUGAAGUGUUUGGGGGAACUC	21	UUCCCCUUGAGUUCUCCUGAUCACUUCAUUGGGACUUGAAAAAUGCCCUUUAAAUUGAAAUGGUAUUAAUUAUUAAUGCCUACUGAAGUGUUUGGGGGAACUCUAGGAGCCAC	113	92.99	198.01	30.22	149.71	490.22	342.49	375.89	604.15
MIR396	miR396a	UUCCACAGCUUUCUUGAACUG	21	CUUUGUAUUUUUCCACAGCUUUCUUGAACUGCAUAUAUUUGAAAACUCACACCAUAUAUAACCAAUUAUUAUUAUUGGAGGUGAAAAUAAAAUAAAAAAUUGUUGCGGUUCAAUAAGGCUGUGGGAAGAUACAGAUAGU	139	97258.4	86421.7	123798	139602	43311.2	80187.8	128111	119965
MIR396	miR396b	UUCCACAGCUUUCUUGAACUU	21	AGUCAUGCUUUUCCACAGCUUUCUUGAACUUCUUCUAGCUGAAUUUUGAUCUCUCUUUAGGCAAUUGUGGAUAGUUUUAAUUUGAGAGAUGAGAUUUAAAGCUCUGAAAGUCCAAGAAAGCUGUGGGAAAAUAUGGCAAU	140	58792.1	62927.7	67175	65717.2	43299	125952	150693	86831.3
MIR397	miR397	AUUGAGUGCAGCGUUGAUGU	20	UAGAAACAUCAUUGAGUGCAGCGUUGAUGUCAAUUUCUGUGAAGUCUUUAAUUUGGCAUUUGGUCUUUUUGCCACUUUUUCCAAUUCGUUGUCAUCUGCGCUGCACUCAAUCAUGUUUUUAG	122	7.75	0	0	9.56	0	6.01	0	2.31
MIR398	miR398	UGUGUUCUCAGGUCGCCCCUG	21	UGUCAACAGGGGCAAUCUGAGAUCACAUGUUGGUACUUUUCUUUUUUCUCUGUAAAUGACAAGUGUGGUUUCAAUAUCUCAAUAUGUGUUCUCAGGUCGCCCCUGUAGAGCUA	113	7198.87	5994.26	5181.41	3787.4	6231.96	4079.84	3043.53	1155.07
MIR408	miR408	UGCACUGCCUCUUCCCUGGCU	21	GAGAGGAUAGACAGGGACGAGGUAGAGCAUGAGAUGUGCAAUUUUUGCUUGCCCAUUCUAUGCACUGCCUCUUCCCUGGCUCUCCUCCCUC	91	968.63	1344.06	2496.02	1548.09	2622.69	1724.47	921.55	611.1
MIR477	miR477a	ACUCUCCCUCAAGGGCUUCUG	21	GUCUUUGUUCACUCUCCCUCAAGGGCUUCUGGCUUAAAAUGCCUUACUCUUUGGUUUGUGUUAGUGCCAGAGGUCUUUCGAGUGAGAGUGGAUAAAUUCUG	101	31	9	60.44	86	0	15.02	161.67	69.44
MIR6024	miR6024	UUUUAGCCAGAGUUGUUUUCCC	22	UCAGACAUGGCGUGAUAUUUGUUUGGCUCAUCACUUUCUGUUGAAUUCAUGAGACAGUCCAGAGAUGAUGAGCCGAACCAAUAUCACUCUUGUAUGCUU	99	0	0	0	3.19	0	0	0	0
unclassified	miR477b	UCUCUCCCUCAAGGGCUUCUC	21	CACUGCUUGUUGUCUCUCCCUCAAGGGCUUCUCUUCUGCUUGUUCAUAAGAUUUAUAAGCUUUUAAUUAAGAUGCUAAACUUAAAGCAUACUGGGAAUAGGAGCUCUUGCAGGUUGAGACAACAAGAAAUGCC	133	0	9	10.07	6.37	0	3	4.04	0
unclassified	miR1446	UGAACUCUCUCCCUCAAUGGCU	22	CAGCGUUUUCUGAACUCUCUCCCUCAAUGGCUGCUCAUAUAUAUAUAGCCAUGCUUCUUAAUUAAUUAAAGAACAGCCAUGAGAGAUUGAGUUCAGAAAACUCUGGC	107	0	3	2.01	6.37	0	0	0	0
									<10	10-100	101-500	500-1000	>1000
