# Supplementary material for: Genome-Wide Identification of MicroRNAs and Their Targets in the Leaves and Fruits of Eucommia ulmoides Using High-Throughput Sequencing
Source: Front Plant Sci. 2016 Nov 8;7:1632. doi: 10.3389/fpls.2016.01632 (PMC5099690; doi:10.3389/fpls.2016.01632)
Supplement: Table S5 — Predicted novel miRNAs and their pre-miRNA sequences in Eucommia ulmoides. Expression profiles of conserved miRNAs were estimated by transcript per million (TPM). Heat map colors represent absolute normalized levels of miRNA expression ranging from less than 10 RPM to more than 1000 RPM, as indicated in the color key. [file Table5.XLS]

## Sheet: Sheet1
Table S5. Predicted novel miRNAs and their pre-miRNA sequences in Eucommia ulmoides.
miRNA ID	miRNA name	Sequence	Length(nt)	MFE (kcal/mol)	miRNA*	miRNA* Sequence	Normalized number of miRNA* reads in eight liberies of E.ulmoides (Read count)								Precursor sequence	Precursor length (nt)	Normalized number of miRNA reads in eight liberies of E.ulmoides (TPM)
							YF1	YF2	MF1	MF2	YL1	YL2	ML1	ML2			YF1	YF2	MF1	MF2	YL1	YL2	ML1	ML2
novel_1	Eu-miR1	ACCUGGCUCUGAUACCAUGAUAAC	24	-26.2	Eu-miR1*	UGUCAUGGUAUUGAUCUAGGUUA	223	433	37	66	63	58	26	152	UGUCAUGGUAUUGAUCUAGGUUAUGUGGAUGAUAUUAACCUGGCUCUGAUACCAUGAUAAC	61	163784	145857	39058	49436.8	52319.1	44860.2	30217	48860
novel_100	Eu-miR100	UUAGAUUCACGCACAAACU	19	-49.4	Eu-miR100*	AGUUUGUGCGUGAAUCUA	7	20	13	11	1	2	19	18	AGUUUGUGCGUGAAUCUACCGCCGGCGAAUCAGAUCUAGGGCAUGCCUCCGGGUGAGGGAAGCCAUAGACGAAAGCGCGUUAGAUUCACGCACAAACU	98	2681.17	2400.1	1529.04	3064.32	1525.82	922.32	3568.97	2499.94
novel_101	Eu-miR101	AUUCUCCCUCAAGGGCUUCUA	21	-35.5											AUUCUCCCUCAAGGGCUUCUAGAUCACCUUCCAAUGAGAAGCAUUGUGAGCUAGGAGCUCUUGGGUGGGAGCCA	74	170.48	66	354.56	324.91	140.94	474.68	1398.49	886.55
novel_102	Eu-miR102	AUGUGGUUAGGCUGUUUUGCACUU	24	-98.4											AUGUGGUUAGGCUGUUUUGCACUUUGCUCCCUUGUCGUAUUGCGUCACCACUUUUCUCCUGUGGUUAGUCCUUUGUUGCACUUUACCCCAUCGUCAGAACUUUGCCCCCUAUGAUUAUACCUACAUCAAGUGGUAAAGUGCAACGAAACCUAAGUACAGGGGUAAAGUAGUGAAGAAAAUACCAUGGGGGCAAAGUGCAAAAUAUUCUAACUAUAGGG	218	31	21	16.12	19.11	36.77	48.07	20.21	18.52
novel_103	Eu-miR103	AUAACAAAAAUGAAUAUGGACUAA	24	-115.4											AGUCCAGAUUCAGUUUUGUUAUUUUCUUCUAUCCUUGGUAGCGGAAACGGUUUGCAGGGCCUUUAUGGGCUUAUAUAUGUGUGUGUAUAGUGCAGAUGCCUCAGACGUUGAGAUUUAUAAUGGAUGGAUAAAUAAGUAACAUAGUUAUUCAUUCCCUAUCAAUUACAAAUUUCAACGCUGAAACCACAUGUAAUGGAUAGAUGUAAGCCCAUAAGAACACUGCAAACCGCCUGUGUCAGCAAGAUAGAAGAAGAUAACAAAAAUGAAUAUGGACUAA	277	178.23	99	48.35	66.89	502.48	201.29	181.88	217.59
novel_104	Eu-miR104	UGGACUGAAGGGAGCUCCCUU	21	-97.9											AGGAGCUCCCUUUAGUCCAGCCCGAGGCAGUUUAUGUAGCUGAUGAAACAGCUGCCGACUCGUUGAUUCAAGAAUUCAUCUAAACCAGGAUGGAUGAGUUUUUUGAGCCAACGAUGCGGGAGCUGUCUUCAGUUAUAGCUGUCACGUCUUGGACUGAAGGGAGCUCCCUU	170	410.7	126.01	312.25	127.41	36.77	450.65	355.68	6.94
novel_105	Eu-miR105	ACGUGUCGAUUGGAUCAAUUA	21	-72.9											AUUGGUCUAAUCGACACAUUUUGGCCAUCUUAAUUGCCAGAGCAACGCCUCAUGUAUCAUAAUUAAGGGAAAAUUUAGGUUAAAACGUAAAAAAUGUGAUGCAUGUUUUGUUGCUUUUGCAAUUAAAAUGGCUGAAACGUGUCGAUUGGAUCAAUUA	157	550.18	651.03	179.29	210.23	606.65	666.96	307.18	210.64
novel_106	Eu-miR106	AAGUACUCUGUGGGCUAUUACUAG	24	-34.1											AGUAGUAAUCCAUAUAGUACUUUAUAUAUCAUAUAAUAUUUUUUAAUAGUAUUGUCUAAUAUAUAAAGUACUCUGUGGGCUAUUACUAG	89	178.23	201.01	30.22	63.71	337.03	141.2	72.75	120.37
novel_107	Eu-miR107	AUAGUCGGGUCUUACUUUCAUGUU	24	-44.6											CAUGAGGGUGGGGGUGCAUGUUAGGGGUGGUCAUGGGCCAAACCAGACUUUGAUUAGGGUAUUACAAAAAAAUGUUAGGCCCUAACCUGACCCAACCCUAUAGUCGGGUCUUACUUUCAUGUU	123	7.75	84	14.1	15.93	12.26	21.03	28.29	23.15
novel_108	Eu-miR108	CGGAUUUGUGCUUUGGCGCAC	21	-47											CGGAUUUGUGCUUUGGCGCACAGAUUUGGUGUCGGAUCUGUGCGCCAAAGCAUAGAUCCCGU	62	550.18	300.01	78.57	124.23	1237.81	276.4	735.62	192.13
novel_109	Eu-miR109	AAUGAUAGUGACUAAAGUAAGAUU	24	-93.23											UCUCAUUUCAGUCCCUAUAUUUUUAAUUUGAAUACUUUAAAUCUUCACAUAUUUAAAUCAUGUCAAGUGAGUCGAAAUUGUUAACUCCCAUAAUUGUUUUUGAUAGAAUUAACUCACGUGAAUAAUUUCGUGCUUAACACGUGGGUAAUUUCAACAAGAAACAAUGACGGCGUUAAUAAAUUCGACUCAUUUGACACGAUUGUGAUACUUCAAGGUUUGAUAUGUUCAAAUUAAAAUGAUAGUGACUAAAGUAAGAUU	258	38.75	9	4.03	47.78	30.64	27.04	48.5	64.81
novel_11	Eu-miR11	UUAGAUUCACGCACAAACUCG	21	-38.63	Eu-miR11*	AGUUUGUGCGUGAAUCUAAUC	530	609	600	722	1082	459	967	939	AGUUUGUGCGUGAAUCUAAUCAUCCUCAACAAACCCUAGACCACUUUGUGAUCGCUACGCCGGUUGGAUGCUGUUAGAUUCACGCACAAACUCG	94	8012.52	3930.17	2816.33	3523.01	10656.2	3740.36	5311.02	6073.93
novel_111	Eu-miR111	UUCCGCCUAGGCAGUAGUUUCU	22	-81.85											UUCCGCCUAGGCAGUAGUUUCUUCGCCUAGGCAGAUGGCUGCAGUUCAAUUCUUUGACUGAAUUCCGCCUAGGCGGAUUUCAGCACUCCAACCUUCUGGCGGAAUUCUGCCUAGGCGGUGGAAAUUUUGCCUAGGCGGAUUU	142	77.49	117.01	62.45	35.04	18.38	6.01	8.08	4.63
novel_112	Eu-miR112	UCGCAGGAAAGAUGGCACUUG	21	-40.54											UCGCAGGAAAGAUGGCACUUGCAAUCGAAAUUAGUGUUGUCAAUUUUCAGAAAUGAAGGUGGCGCGUGGCUAGAAAGUGCCAUCUUCUUGCGACG	95	54.24	33	159.15	95.56	85.79	39.06	194.01	83.33
novel_113	Eu-miR113	GCUCACUUCUCUCUCUGUCAGC	22	-43	Eu-miR113*	ACAGAAGAGAGUGAGCACACG	0	0	2	0	0	1	2	2	ACAGAAGAGAGUGAGCACACGCAGGCAAUUGUAUAGAGCGGUAUACCUUUGUUGGGUGCGUGUGCUCACUUCUCUCUCUGUCAGC	85	612.18	318.01	42.31	41.41	330.9	30.04	28.29	312.49
novel_115	Eu-miR115	CACGGAUGGUUUGAGCAUGGGAGU	24	-22.2											CACGGAUGGUUUGAGCAUGGGAGUUACUUGCAAAUUAGUGUGACAGACUACUUCAUCAUCGGCAUCAACGCGACAAGCAGACUCGAUUUUUUGGCCAUCCCGUUGG	106	193.73	69	10.07	3.19	49.02	45.06	24.25	2.31
novel_116	Eu-miR116	UCUGUGGUUUAGCUGAUUUGCACU	24	-55.7											UCUGUGGUUUAGCUGAUUUGCACUUACCCCCUGUGGUCUUGAUUUAAGUGCACUUACCCCCUAUAUCAGAGGUAAGUGGUUUGAAAAUCUAAUCACAUAGGGGGUAAAGUGGCAAUUUUUAAACCACAGAGG	132	371.95	405.02	189.37	172.01	275.75	216.31	270.81	159.72
novel_117	Eu-miR117	CAUGUGCCCCUCUUCCCCAUC	21	-34.9											UGGAGAAGCAGGGCACGUGCAUUACUAACUCAUGCAACACACACGACACAACACACACUGAGUUAGUUCUUCAUGUGCCCCUCUUCCCCAUC	92	340.96	147.01	26.19	63.71	171.58	24.03	32.33	23.15
novel_118	Eu-miR118	UUGGCCAAUGUUGUCUUUCCGA	22	-53.2	Eu-miR118*	UUGGAAGACAACGUUGACUAA	0	0	0	0	0	0	0	2	UUGGAAGACAACGUUGACUAAAUUGGUUUACAAUAAUAAACCGAUAAAAGGGCAAAUUCAACGAGAGAUUUUGGUGGGUUUUAUCCGUUUGUUACUGUAAAUCAAUUUGGCCAAUGUUGUCUUUCCGA	128	1061.62	1038.04	1623.72	1981.3	1672.89	2175.11	2469.58	1796.25
novel_119	Eu-miR119	UUCGGACUCAUCUUUCGGGAAG	22	-81.7											UUGUGAAGGGUGACGCCGUGGUACUGCGAGCUUUUAGACCUGGGUCCUGGGCGAUUUUUCUUGUCCAGCGGUUGAACCUCCCGAGAGUUUCCAACUGGGUCGUCGUGUGGCUCCGGAUUCGGCUGGCAAAAUUGAACGCCAACCCAGUGGGCUGUCAGAAAUUUUGUGUGUCCACCACCACUGCUGUUGUCGGCGAUGGUGAUCCCCAUUUCGGACUCAUCUUUCGGGAAG	231	898.89	1815.08	1140.23	598.85	73.53	33.05	84.88	11.57
novel_12	Eu-miR12	GUUCAAUAAAGCUGUGGGAAG	21	-45.8											UUCCACAGCUUUCUUGAACUGCAUAUCUCUAAUUUUGUGGUGAAUUUGAUUUUGAUUUUGAUUUAAAAAUGAAAAAUACACACACAUUUUUAGUUUGCGGUUCAAUAAAGCUGUGGGAAG	120	22294	11331.5	2737.77	3943.48	15111.1	1727.47	957.92	3756.86
novel_120	Eu-miR120	AAUCUUAACUCUGACUCCAUGUUA	24	-88.8	Eu-miR120*	UAAUGUAGAGUUAGAGUUAAGGU	0	0	0	0	0	0	0	1	AAUCUUAACUCUGACUCCAUGUUAAGAUGUUGCAACUUGAAAUCGUGUUAAGUGGAAUAGUUCUUUUAAUACCAUAACCUUGCAACCGAUAGACAGACUUAUAAGUCAUAACAUUGCAUUUGAUACUAUGUCAGGAGGUUCCAACUUAAAAUCAUAUAUUACUUGAGAGUUCUAAAAAAUUAUUAUAUAAAUUAAAGGAGCUAUUCCACUGAGCACCAUAUGAUAUUAAGUUGCAAUAGCCUAAUGUAGAGUUAGAGUUAAGGU	264	69.74	102	38.28	25.48	49.02	66.09	16.17	32.41
novel_121	Eu-miR121	AACUCUCUGUAGCAUCACACU	21	-39.6	Eu-miR121*	UGUGAUGCUACAGAGAGUUGU	2	5	2	1	2	3	4	11	UGUGAUGCUACAGAGAGUUGUUUAACAGAAAUUACUCUAUAAAACAACUCUCUGUAGCAUCACACU	66	7.75	6	26.19	19.11	0	9.01	28.29	13.89
novel_123	Eu-miR123	UGUCGCAGGAAAGAUGGCACU	21	-50.7											UGUCGCAGGAAAGAUGGCACUGGCAAUCCAUAUUAGUGUUGUCGAUCUUCAGAAAUGAAGGUGGCGCGUGGCGAGCAAGUGCCGUCUUCUUGCGACAAG	99	85.24	21	50.36	35.04	208.34	123.18	266.76	87.96
novel_126	Eu-miR126	UGGUAUUUUCGUCAUUACUUU	21	-66.9											UGGUAUUUUCGUCAUUACUUUACCUCCUAUAGUUAGACCUUGUUGCACUUUACCCCUUACUGUAGGUCUAACUACAAGAGGACAAAGUGCUGACGAGGAAGAUAAAGUGCAAUAAAGGCCUAACCACAGAGGGACAAAGUGGUGACGAAAAUACCACA	158	162.73	75	60.44	12.74	0	9.01	0	6.94
novel_127	Eu-miR127	UGCCAAAGGAGAAUUGCCCUG	21	-37.4											GUGCAAUUCUCUUUUGGCAAGGUGGCCCCCCAUGCAUGCAAAUGCGUACUUGUUCUUUGCCAAAGGAGAAUUGCCCUG	78	15.5	3	0	6.37	6.13	21.03	121.26	23.15
novel_129	Eu-miR129	AUUUUAGUCCAUGUAGUCCACGCG	24	-55.9											AUUUUAGUCCAUGUAGUCCACGCGAUACAAUAAUUUUUCCUGAAGUCUAAAGUUACUAUCAAAAGUCCAUAAGUCAUUGUAUGUCAUAAAAAUUACUGCAAAACUUUUAUGUAUUACGGUAAUUUUAAACUUUCAGAAAAAUUAUGUAACGCUUGGAUUGCAUAGGCUAAAAUUUUAAUU	180	15.5	36	26.19	6.37	24.51	12.02	8.08	18.52
novel_13	Eu-miR13	AGCUCUGUUGGUUUCUCUUUG	21	-57.63	Eu-miR13*	AAGGGUUUCUUACAGAGCUUA	3	6	4	4	1	5	3	2	AAGGGUUUCUUACAGAGCUUAUUGGCAUUCUGUCCACCUCCUCCAUCUCUCUCUAGAAAAAAAAAACAAAGAAUAAUCUAUAAAAAAAGACAACGCAACAUCAAAACUCUUUCUCUCUCUAUCUCAUGAGUCAUGUGGAGGUGGGCAUACUGCCAACUGAGCUCUGUUGGUUUCUCUUUG	180	5602.57	6192.27	5195.51	5730.47	6244.22	9691.88	4308.64	1449.04
novel_130	Eu-miR130	ACCGAACUGUUUAAAAAUAAU	21	-42	Eu-miR130*	AUUAUUUUUAAACGGUUCAGU	0	0	1	0	0	0	0	0	ACCGAACUGUUUAAAAAUAAUGGUUCAGUUGGAUUUUUCUUUGUUAAAAGAAAUCUAUUUGAACCAUUAUUUUUAAACGGUUCAGU	86	54.24	96	32.23	41.41	153.19	96.14	145.51	43.98
novel_132	Eu-miR132	AUCGAUCACUUAAGAAUUCUCAAG	24	-46.28											ACUCUCAAGUGAUCAAUGUAAAACAAGAAUUUAAUACCCAUCCUUAAGUGCAAUCCCCGGCUUGCACCACCUCACAUUUUUUAUCAUUCUCUCGUAGUUAAAUUAUCUGUGUAAACUAAAAGUUGCACGUAAGGAUGGAUGUCAAAUUUCUUUCUUUUAUCGAUCACUUAAGAAUUCUCAAG	182	61.99	24	12.09	15.93	73.53	21.03	4.04	11.57
novel_133	Eu-miR133	AACGAUUUUUGUAGCUCACGCGCG	24	-89.7											AACGAUUUUUGUAGCUCACGCGCGACUUUCGAGAUUGAGAUUUCGUUUUGUGUGAUUUUCCUCCCAUCCCGGAAGAUUAUGUGGAUGAAUAUUAUAGGAAAUACUUGUAUUUGGCAACCUGCAAUUACAUAAUCAAUCCGAUUCUUGGAAUGCAUAAUUGGGUGUAAACUGGACGAGGGGUUUUAGAGAGAAAUCACGCUAAACGGAGCCCCAAUCUCGAAAACUGUGUGUAAGCCACAAAAAUUCUUAA	250	100.74	123.01	36.26	41.41	214.47	42.06	36.38	39.35
novel_134	Eu-miR134	CAAUAUGGUCUGGACAGAUGACAU	24	-37.4	Eu-miR134*	GAUCAUCAAGUCUUAGCCGUAUAGGG	0	0	0	1	0	0	0	0	GAUCAUCAAGUCUUAGCCGUAUAGGGAGUUGACAAUCAAGGGAAGGCUUCUUGUGCGUUGCCAUAAAUGACGCCAAACUAUUGGUAUAAAAAACUAGUAAACACCCCCAAUAUGGUCUGGACAGAUGACAU	131	69.74	18	34.25	19.11	24.51	21.03	52.54	16.2
novel_135	Eu-miR135	AACGGUCCUGGCAUUGUGAACGCC	24	-45.2	Eu-miR135*	GAAUGCCAGGAUCAUUUUGAAUU	0	1	0	0	0	0	0	0	GAAUGCCAGGAUCAUUUUGAAUUUUUUUUUUAAUUUUAAUGAUCCCGACGUUCACAACGCCGGGAUAAAAAAAAAAAAAAAAUUUAAAACGGUCCUGGCAUUGUGAACGCC	111	92.99	192.01	36.26	35.04	165.45	69.1	40.42	60.18
novel_136	Eu-miR136	AAACAGGCUGGAAAAGGUAUG	21	-41.4											AAACAGGCUGGAAAAGGUAUGGAGAAAUGAGCACAGCGUGAGGGCUGGCCAAAUGGGUCAGUCUACUUCUCCAAGCUUUUCGCAGCCCGUUUUG	94	224.72	75	24.17	22.3	128.68	33.05	16.17	23.15
novel_137	Eu-miR137	UCCCACAGCUUUCUUGAACU	20	-37.64											UCCCACAGCUUUCUUGAACUAAUUUCUUCAACAUUUUGAUCAGUUUUCAAAAGAAAAAUCAAAACCCUAAUCAGAAGCAGUUCAAGAAAGCUGUGGAAAA	100	348.71	177.01	203.47	194.31	116.43	147.21	210.18	178.24
novel_138	Eu-miR138	UAGAAAGUUGUAGAUAGUUGUG	22	-25.3	Eu-miR138*	ACUGUCUACACUUGCUAAGAC	3	7	9	2	3	9	3	4	UAGAAAGUUGUAGAUAGUUGUGUGGUAUUUGUUCUAUAUAAUCUCAUCCACAACUGUCUACACUUGCUAAGAC	73	1859.77	1065.05	1027.42	210.23	1060.11	462.66	238.47	129.63
novel_139	Eu-miR139	AGUGUCUAUGUGGAUUAUGAGAUU	24	-43.5											AAUCAUAGGGUCUGCAUAGACACCCAUCCUAUAUUAGGGGUCAAAUUGUAAUUUUCUUUUUCUCUCCUUUAUUUUGGAAAAGUUAUAUUUUUAUUUCCUGAAAUAUGGAGUGAGUGUCUAUGUGGAUUAUGAGAUU	136	46.49	57	26.19	28.67	67.41	63.09	88.92	27.78
novel_14	Eu-miR14	AAGGUCUAGAGUUCAACUCCUUU	23	-48.39	Eu-miR14*	AGGGGAUUGAAUUCUAGACCUUCU	38	60	5	9	33	108	8	13	AAGGUCUAGAGUUCAACUCCUUUCCCUAGCAUAUGUAUAAAAAAAAAAAUACUAAUACAAGUGUUGGGAGAGGGGAUUGAAUUCUAGACCUUCU	94	9779.31	5079.22	328.37	458.69	13891.7	16349.4	1645.04	560.17
novel_140	Eu-miR140	AAAGACGAUCUGGCUGUGGACAGU	24	-27.4											UGUCCAUAGCUAGAUCUUGUUUAUCUAAAAGACGAUCUGGCUGUGGACAGU	51	116.24	69	36.26	0	140.94	24.03	40.42	9.26
novel_141	Eu-miR141	AUUAGACGUUCGUGUGCUGAGCAC	24	-60.4											GCUUAGCACUCGGUCUUUUAAUUGAAAUAUUUUUAUCAUUUUAUCACUUAAUCGUUGGACGAAAAAACGUUUAAAGUUUAAUGGAGUGAUGAAAUGACAAAAAUAUUUCAAUUAGACGUUCGUGUGCUGAGCAC	134	69.74	228.01	46.33	15.93	134.81	87.12	20.21	6.94
novel_144	Eu-miR144	AAUAUUUCCGUCGAAAAUCAAAUC	24	-60.8											AAUAUUUCCGUCGAAAAUCAAAUCACCAGUAUGUAUAUAUGUAUGUUUGUGUGUAUAUACGUAAAUAUACAUGCACUAAACCACCCAUCUAUACCAAAUUAGAGGAGAAAAAUCAGGAAAGGAGAGAAAUUAUAGAGAGAAGAACAAAUUACUUCAAUUCAUGUACGCAUAUUUAAGUGGUUUGGUUUUUGACGGGAAUAAAAA	204	240.22	282.01	58.42	54.15	441.2	276.4	278.89	155.09
novel_145	Eu-miR145	UAUGUCAGUAUUGUUUACGUG	21	-46.5											CGUAAACAAUAUUGAGAUAUACGAAGUUGUUUAUAUAUAUAUAUAAACAACUUCGUAUAUGUCAGUAUUGUUUACGUG	78	15.5	6	52.38	3.19	18.38	15.02	72.75	9.26
novel_146	Eu-miR146	CGUGAUAUUGUUUUGGCUCAAC	22	-32.8											CGUGAUAUUGUUUUGGCUCAACUUCAUCAAUUGUAUGAAGAUGAGCCGAACCAAUAUCACUCU	63	1418.08	1893.08	52.38	143.34	9792.21	297.43	80.84	787.02
novel_15	Eu-miR15	UCUCGGACCAGGCUUCAUUCC	21	-33.33	Eu-miR15*	GAAUGCUGUCUGGUUCGAGAC	3	11	1	0	0	1	2	0	GAAUGCUGUCUGGUUCGAGACCAUUCGCGCUGUCGAAUUCCUAGAAUGAUCUCGGACCAGGCUUCAUUCC	70	1642.8	1377.06	3988.8	4666.56	5459.86	3001.3	5731.38	7812.32
novel_16	Eu-miR16	UCGAAUUGAUUGUAGUGCACCACA	24	-69	Eu-miR16*	UGUGGUGUAUUACAAUCAAUUCGA	38	31	8	15	13	6	4	33	UGUGGUGUAUUACAAUCAAUUCGAGAUUAAUAUAUCAAGAUAUUAUCCUACUUUUUAAGCCAGCUCCACAAGUUGGCAUAACUUUCAUUUUGACAUGUAGGGUUAUGUUUGCGAGGUGUCAAUUUUGAAUUCAUUACGUGAGGUGUCAAUUUCGAAUUGAUUGUAGUGCACCACA	175	3990.76	2976.13	1142.25	1302.81	2083.45	684.98	569.9	1236.08
novel_17	Eu-miR17	UUGGACUGAAGGGAGCUCCU	20	-75.2	Eu-miR17*	AGAGCUUCCUUCAGCCCACUA	1	2	2	2	0	6	1	3	AGAGCUUCCUUCAGCCCACUAAUGGACCGGGCUAGGGUUUGAAUUAGCUGCCGACUCAUUCAUUUAACCACUCAGUGAUCGAUCGAACAGGCGUUGUUUUUGUCUGUGUGAUUGAGUGAAUGAUGCGGGAGAUAGUUUUCGUUCCCUCUCGAUCUUUGCUUGGACUGAAGGGAGCUCCU	179	4703.68	756.03	2433.57	1312.37	435.07	7072.13	6281.07	523.14
novel_18	Eu-miR18	CACUCUCCUUCAAAGACUUCCA	22	-49.2	Eu-miR18*	AAGUCUUUGGGGAGAGUGAG	3	4	50	89	12	11	52	123	CACUCUCCUUCAAAGACUUCCACCACUGCACGCACCUCUACGUGCGUGCAAAGUAUGCUUGGAAGGAAGUCUUUGGGGAGAGUGAG	86	550.18	795.03	2794.17	5641.28	379.92	534.77	3920.62	6511.42
novel_2	Eu-miR2	UGAGAUCUACAAGCCAAACUGA	22	-50.8	Eu-miR2*	AGUUUGGUUUGUAUAUCUCAAA	254	669	423	0	202	192	187	0	AGUUUGGUUUGUAUAUCUCAAACGACCUGAGAUCUCUGUGAUACACAGAUCUCAGUUCGUUUGAGAUCUACAAGCCAAACUGA	83	95995.3	80175.4	82894.5	31.85	165561	78057.8	60413.9	16.2
novel_21	Eu-miR21	CUACCGACUGCGUAAAUUAGA	21	-73.7	Eu-miR21*	UAGUUUACGCAGCUCGGUGUAU	160	163	129	69	77	133	81	86	UAGUUUACGCAGCUCGGUGUAUUUCAAAAUAUCUUUGGAGGGGAAAGUAGGUAUCAAAGGUUUUUCAGUUUCUCCAGGUUUAAGCCAUCCAAGUUCAAUGCAUGUAUUUUUACUAUAUUUGAAUAUGGAGAUAAGGGAGAAGCAUGAUGACUCUACCUUAAUGUCGAAGGUUUUUGAAAUCUACCGACUGCGUAAAUUAGA	201	5300.35	3327.14	1091.88	1710.54	7408.5	2487.56	3431.55	1909.68
novel_23	Eu-miR23	UAGAUCUGAAAACUCAAUGGG	21	-46.41	Eu-miR23*	AUUGAUUUUUCAGAUCUGGCC	103	314	130	85	86	146	124	177	AUUGAUUUUUCAGAUCUGGCCUGGGCUUGCGGUGGUUAAGUCUGAAGAUCGGGUCUUAACUCAUGGCAUGAACAACCUUAAUGUCGCGGCUAGAUCUGAAAACUCAAUGGG	111	2448.7	2067.09	2016.56	1640.46	3431.56	1430.05	2970.78	3020.76
novel_24	Eu-miR24	AUUCUCCCUCAAGGGCUUCUC	21	-54.6	Eu-miR24*	CGAGGCUCUUGGGGGAGGAUU	135	120	319	279	3	4	7	73	AUUCUCCCUCAAGGGCUUCUCAUCCUACUAUAUGCUUCUCCUUCAACAUAUGGGAGGAGAAGCCAAGCUAGGUAACGAGGCUCUUGGGGGAGGAUU	96	999.63	474.02	1533.07	1933.52	61.28	240.34	1859.26	1344.88
novel_26	Eu-miR26	UCGGGACCGGAAUAAUGCACA	21	-59.5	Eu-miR26*	UGCAUUAUUCCGGUCACGUUU	3	0	1	2	4	6	3	3	UCGGGACCGGAAUAAUGCACAUUAGCUGUUCGACAUUUAUUAGCACAAUAACCGUAGGUGAGAAAUGUCGAACUGCUAAUGUGCAUUAUUCCGGUCACGUUU	102	317.71	228.01	477.45	496.92	661.8	594.85	860.92	916.65
novel_27	Eu-miR27	ACUGUCGCAGGAGAGAUGAUAC	22	-41.4	Eu-miR27*	AUCUCCCCUCGACUGUAGCCC	6	14	17	16	136	78	13	54	ACUGUCGCAGGAGAGAUGAUACCUUGUGCAUAGACGCCGCCAUUGCCGCCGCCGUCGCGUCGAGCAGAAGCUAUCAUCUCCCCUCGACUGUAGCCC	96	356.46	282.01	147.06	369.5	5778.5	2187.13	796.25	888.87
novel_29	Eu-miR29	AUUCUCCCUCAAGGGCUUCUG	21	-57.3	Eu-miR29*	CAGAAGCACUUUGAGGGGGAAUG	1	2	0	0	1	0	1	0	AUUCUCCCUCAAGGGCUUCUGGCCUAUUGCCAUGGAGGGCUCCCCCCCCAACAUGAGUAAGGGCCAGAAGCACUUUGAGGGGGAAUG	87	395.2	360.02	288.08	207.05	802.74	2084.99	4636.03	814.8
novel_30	Eu-miR30	GUUUGGAUUGAAGGGAGCUCU	21	-76.76	Eu-miR30*	GAGCUCCUUGAAGUCCAAAGG	41	85	45	22	66	36	43	54	GAGCUCCUUGAAGUCCAAAGGAGGAUAUUGCUGGGAAAAUUGAGCUGCUGACCUAUGGAUCCCUCAGUUCCAUCACUUGCUGAAUCUCUUUGAUGGGUCUGUGGCUUCCAUAUGCCUGGAGCUUCAUUACCCAUAGCUAGAUCCUUGUUUGGAUUGAAGGGAGCUCU	167	100.74	243.01	282.04	404.54	220.6	507.73	695.2	499.99
novel_33	Eu-miR33	UUUUGUUGAUGGUCAUCUAAUC	22	-31.4	Eu-miR33*	UUAGAUGAUCAUCAACAAACA	55	84	58	40	41	38	52	263	UUUUGUUGAUGGUCAUCUAAUCAUUCUUGGUAUUUAAUGUCUUUCGCACUUUCUAACUUUGGUUAGAUGAUCAUCAACAAACA	83	464.94	366.02	120.87	133.79	582.14	703.01	1244.9	729.15
novel_35	Eu-miR35	UUCAAGAAAGCUGUGGGAAAU	21	-46.9	Eu-miR35*	UUCCACAGCUUUCUUGAAC	1	3	2	5	0	2	3	1	UUCCACAGCUUUCUUGAACUGCUUCUGAUUAGGGUUUUGAUUUUUCUUUUGAAAACUGAUCAAAAUGUUGAAGAAAUUAGUUCAAGAAAGCUGUGGGAAAU	101	2200.73	948.04	435.14	544.7	1391.01	681.98	727.54	946.74
novel_36	Eu-miR36	GGGAUUGUAGUUCAAUUGG	19	-63.2	Eu-miR36*	CUUGAAUUAUUUGGUCAAAGGACA	1	0	0	0	1	0	0	0	GGGAUUGUAGUUCAAUUGGUGGUCAGAGCCCAGUAAAGGACGAAGCUGCGGGUUUGAGCUCCGUCAAUGUGUGUUCCAUUUGUUAAUUUUCAUCCACUUUUAUAGGGUUAAGAGGGUACGAAAUUGGAAGGAAAUUAGUCAGAAGAAAAUUGUAUCCAUCAUUUUCUUUUGUUGGCCUAUUGAUCUUUUGUUGGGUUGUUUUGUUUGUGUUUACAUGGCACACACCUUGAAUUAUUUGGUCAAAGGACA	249	643.17	441.02	171.24	207.05	4240.43	1231.76	666.91	342.58
novel_37	Eu-miR37	AGUUUGUGCGUGAAUCUAACA	21	-43.9	Eu-miR37*	UUAGAUUCACGCACAAACUUG	575	616	650	761	1110	509	1003	985	AGUUUGUGCGUGAAUCUAACAGCAUCCAACCGGCGUAGCGAUCACAAAGUGGUCUAGGGUUUGUUGAGGAUGAUUAGAUUCACGCACAAACUUG	94	813.65	558.02	493.56	917.38	355.41	327.47	945.8	597.21
novel_38	Eu-miR38	UUGCUACGAUAACAUUUGCUUU	22	-41.3	Eu-miR38*	AGCAAAUGUUGCCUGGCAAAA	2	5	7	6	3	1	4	2	UUGCUACGAUAACAUUUGCUUUACAUUUACACCGUGAAUUUUCUAUGCUUUUUGAAGUACGGAAAAAUGGGUUGUGUAGAGCAAAUGUUGCCUGGCAAAA	100	2820.66	1416.06	529.83	512.84	159.32	186.27	315.27	462.95
novel_4	Eu-miR4	UCGGACCAGGCUUCAUUCCUC	21	-47.7	Eu-miR4*	GGGAUGUUGGCUGGCUCGAUG	265	249	149	121	161	46	17	82	GGGAUGUUGGCUGGCUCGAUGAAUUCACCAUAUUUAGCUCUUCUUUUCAUUCUUUAUUUUCUAAAGAAAAAAGAAGAAGAAGCAAAAAGUGAAGGCAUCGGACCAGGCUUCAUUCCUC	118	108045	86289.7	50260.9	60359.4	67840.8	72538.9	18204.6	23270.3
novel_40	Eu-miR40	AGUUGGCUAGUCUCAUUAAUGAUA	24	-32.47	Eu-miR40*	UCAUUAAUGAGUUUAGUCAACUAC	1	0	0	0	0	0	0	0	UCAUUAAUGAGUUUAGUCAACUACCUCUUUCUGUUUUUAUUACUAGGUAGUUGGCUAGUCUCAUUAAUGAUA	72	495.94	837.04	394.85	401.36	643.42	814.17	735.62	895.81
novel_41	Eu-miR41	UCCGCAGGAGAGAUGAUACCG	21	-35.6	Eu-miR41*	GUGUCAUUUCUCCUGCAGAAU	5	8	3	1	118	78	24	47	UCCGCAGGAGAGAUGAUACCGUCGCAUAGAUCAAACACCGGUUCGCCGGUGUCAUUUCUCCUGCAGAAU	69	61.99	15	6.04	9.56	1562.59	1051.51	848.79	895.81
novel_42	Eu-miR42	CGAAAGAUGGCUGGAGGUGGC	21	-171	Eu-miR42*	CACCUCCAACCAUCUUUCGGC	22	18	16	13	21	13	7	20	CACCUCCAACCAUCUUUCGGCGAUUGUUUGGAAGUCGGCGGUCAAUGGCGGCGACGGCGGUGAACGCUCAAACUAACGCAUUGUGCUCUGAUGUAUACUUCCCCGAUUGAUCUUGGCACGAUCGAUCGGGCAGGAAUAGAUCUCAGCACGAUGUGUUAGUUUGACGAGUUCACCGUCGCCGCCGCCAUUGACCAUCGACUUCCAGAAAAUCACCGAAAGAUGGCUGGAGGUGGC	234	976.38	315.01	136.99	184.75	778.23	192.28	145.51	344.9
novel_43	Eu-miR43	UGAUCGAUAAACCUCUGCAUC	21	-36.1	Eu-miR43*	AGGCAGCGGUUGAUCGAUCUG	1	0	3	3	1	2	2	3	AGGCAGCGGUUGAUCGAUCUGUUCUCUGAAGUUUCUUCUUCUGGUCACUGGAGGUGUAGCAUUCUAAGAAUCGCUAGACGAAUUGAUCGAUAAACCUCUGCAUC	104	364.21	354.02	455.29	531.96	508.61	465.67	961.97	590.26
novel_44	Eu-miR44	AAGGGUUGUAAUUUUCGAUGC	21	-139	Eu-miR44*	AUCGAAAAUUACAACCCUUAC	378	507	127	20	5	18	1	2	AAGGGUUGUAAUUUUCGAUGCCCAGUAUUCCUCUCGCAACCUCUGUUUGAUUGGCGAAAUGUAACCAAACUUCCAUGUCAUCUAUGAGUUGUUGGAUAAAGAGAGAUUUUUCAGAUAACUCAUACAUGGCAUGGAAGUUGAGUUACAUUUCGUCGAUCAAACAAAGGUUGCGAGAGGAACAUUGAGCAUCGAAAAUUACAACCCUUAC	208	1952.76	981.04	126.92	22.3	12.26	30.04	4.04	0
novel_45	Eu-miR45	AGUGCCGUCUUCUUUGUGACA	21	-42.4	Eu-miR45*	UCGCAGGAAAGAUGGCACUUG	7	11	79	30	14	13	48	36	UCGCAGGAAAGAUGGCACUUGCAAACGAUCUUCAGAAAUGAAGGUGGCGCGUGGCUAGCAAGUGCCGUCUUCUUUGUGACA	81	77.49	111	352.55	433.21	36.77	51.07	396.1	150.46
novel_46	Eu-miR46	GGAAUGUUGUCUGGCCCGAGG	21	-76.4	Eu-miR46*	UCGGACCAGGCUUCAUUCCCCCU	7	3	13	10	1	41	14	5	GGAAUGUUGUCUGGCCCGAGGUUGCAGAUCAGAUUCAUCUUAGUACCCGUUUGGAACACCGUUUUAAAACCCUCAAAUCCGUGGUUUUAAAACCUCAAAUCCGUGGCUUUAAAACUGCGAUUUGAUGAUUUUGUUUUCCAAACAGUACAUAUCUUGAUGAAUCAUAUCUUCGCAUCGUCGGACCAGGCUUCAUUCCCCCU	200	1216.6	570.02	157.13	216.6	1109.13	177.25	36.38	217.59
novel_47	Eu-miR47	AUCAUGCUAUCCCUUUGGAUU	21	-60	Eu-miR47*	UCCAAAGGGAUCGCAUUGAUCC	6	2	2	2	12	6	6	2	UCCAAAGGGAUCGCAUUGAUCCCAAUUCUCUCUUUCAAUAUGUGUAUGUGUAUAUAUAUAUAUAUAUAUAUAUAUGUAUAUGUAUAUGUAUAUCUGUAGGUAUUGAAUUUGGAUCAUGCUAUCCCUUUGGAUU	133	379.7	147.01	342.47	254.83	337.03	492.71	525.44	178.24
novel_48	Eu-miR48	AGCUGCCGACUCAUUCAUUUA	21	-27.3	Eu-miR48*	AGUGAAUGAUGCGGGAGAUAG	19	13	20	16	15	50	8	8	AGCUGCCGACUCAUUCAUUUAACCACCCAAUAGAAAAACGACACGUGUACUAUGCGUGAUUGAGUGAAUGAUGCGGGAGAUAG	83	240.22	444.02	167.21	175.19	171.58	495.71	295.06	76.39
novel_49	Eu-miR49	UUUGCCAGAGGAGAUUUGCAC	21	-37.14	Eu-miR49*	AGCGGUCUCCUUCUGGCAAACC	8	16	6	3	25	2	29	40	AGCGGUCUCCUUCUGGCAAACCACCAUUGCAUGUACUUCAAUAACAGGAAGACGAAGUCUGAAUUGGCCGUUUGCCAGAGGAGAUUUGCAC	91	23.25	24	50.36	86	18.38	129.18	986.22	284.72
novel_5	Eu-miR5	UAGAAAGUUGUAGACAGUUGUG	22	-26.3	Eu-miR5*	CAACUGUCUACACUUGCUACU	14	72	52	10	11	76	63	7	UAGAAAGUUGUAGACAGUUGUGUGGUAUUUGUUCUAUAUAUCUCAUCCACAACUGUCUACACUUGCUACU	70	30043.1	14115.6	14593.4	3293.66	64930.1	36907.8	17153.7	4025.37
novel_50	Eu-miR50	AGACAAGCUCUUCCCUCUCAUG	22	-88.9	Eu-miR50*	UGAAGGGAAAGAGUGUGUUUGG	0	0	0	0	8	4	1	3	UGAAGGGAAAGAGUGUGUUUGGUAGCCAAGGAUGACUUGCCUACAUUUCCAUUUCCAUUCCCUCCUCUUUCAUGGAGGGGAGGUAUAGGAAGAACCUGUUUGGUUUGUAGGCAAGUUGUCCUUGGCUAUGAGACAAGCUCUUCCCUCUCAUG	152	0	27	2.01	0	1360.37	543.78	266.76	131.94
novel_52	Eu-miR52	UGAUUGAGCCGUGCCAAUAUU	21	-24.7											UAUUGGCCUGGUUCACUCAGACAAUUCAGUUUUGAUUUGAUUGAGCCGUGCCAAUAUU	58	340.96	234.01	102.74	108.3	165.45	249.36	8.08	120.37
novel_54	Eu-miR54	UAUCUUCUUUUGUCAAAUAUGUGG	24	-83											ACAUAUUUGACAAAAGAAGGUACAGGCAAAGUUUUUCAAUAAUUUUGAGCUCACAACUUCAAUUCUUGAAAGAUGUGAACUCACAAUUGUUGCCAAAGCUUUUGACAAUUGAAGUUGUGAGCUCACAAUUAUUGAAAUUUUUUUACUUUAUCUUCUUUUGUCAAAUAUGUGG	172	193.73	36	203.47	15.93	12.26	3	0	4.63
novel_55	Eu-miR55	AUCUUAAUUGUCAGAGCAACAACA	24	-31.5	Eu-miR55*	UUGUUGCUUUGGUAAUUUAGAUGG	0	1	1	0	0	0	0	0	AUCUUAAUUGUCAGAGCAACAACACGUAAAAUCACACAUGAUUUUUUCCUUGGUUAUGUUGCACUUGUUGUUGCUUUGGUAAUUUAGAUGG	91	216.97	333.01	34.25	22.3	355.41	159.23	72.75	115.74
novel_56	Eu-miR56	CACGUGCUCCCCUUCUCCAAC	21	-41.7	Eu-miR56*	UGGAGAAGCAGGGCACGUGCAA	0	3	3	3	1	0	0	0	UGGAGAAGCAGGGCACGUGCAAGCUCUCUCUCAUAAUUUUUCUAAAUUAUGUGUUGCAUGCAUUCAGCUCUGCACGUGCUCCCCUUCUCCAAC	93	844.65	441.02	52.38	38.22	91.92	12.02	4.04	9.26
novel_57	Eu-miR57	AAUUUGAAGUUAACAAAAGACGGU	24	-29.49											CGUUUUUGGUAAUUUUGAGUUAAUUAACAGUGGUCUGUCAGAAUUUUGAAUAAACUCAAUUUUUUUUGUGCAUAACGUUUUAAACACUUCAUAAUGCUUUUUAUAACACUAAAAACGGACAAAUAAAUGAUUAUGACAGGGUAAUUUUUUUGGCAAUUUGAAGUUAACAAAAGACGGU	178	139.48	15	20.15	25.48	42.89	24.03	20.21	16.2
novel_58	Eu-miR58	UCUCUGUAGCAUCAUACCAGG	21	-47.2	Eu-miR58*	UGGUGUGAUGCUACAGAGAGU	6	9	32	20	3	8	18	35	UGGUGUGAUGCUACAGAGAGUUGUUUUACAGAGUAAUUGUUGUUAAACAACUCUCUGUAGCAUCAUACCAGG	72	85.24	33	30.22	44.6	104.17	75.11	141.47	104.16
novel_59	Eu-miR59	CGAAUCCUGAUGAUGCUGCAU	21	-51.6	Eu-miR59*	GCAGCACCAUCAAGAUUCACA	0	3	1	2	0	0	0	0	GCAGCACCAUCAAGAUUCACAACAAAAAUGGAGGGGCAUAGUAAAAAUAUUAAGGCUCCUUUCAUUUCAUAUAUAUAUAUAUAUAUAUAUAUAUAUAUAUAUGCGAAUCCUGAUGAUGCUGCAU	124	85.24	69	195.41	229.35	0	39.06	84.88	30.09
novel_60	Eu-miR60	AUCUUAUAAUUCGUACCUGCU	21	-40.1	Eu-miR60*	CGGGUACGAAUGAUAAGCUGG	0	1	0	1	0	0	0	1	CGGGUACGAAUGAUAAGCUGGACUGUAAUUCUUCUCCGGAGAACAGUUCAGCUGAAGUUUUCCGGCGACGAAUCGAUGCCUUAUCUUAUAAUUCGUACCUGCU	103	54.24	33	14.1	50.97	36.77	192.28	97	78.7
novel_61	Eu-miR61	AGGUCAUGUGGUAGCUUCACC	21	-38											UGAAGCUGCCAGCAUGAUCUAAACCUCCCUCCUUUCGUGAGGGAAGAUCAGGUCAUGUGGUAGCUUCACC	70	395.2	279.01	52.38	3.19	232.86	15.02	0	9.26
novel_62	Eu-miR62	ACUUUAACUCUGAUACCAUGUUAG	24	-51.9	Eu-miR62*	AACAUAGUGUCAGAGCCAAGAUUA	0	1	2	3	1	2	1	3	ACUUUAACUCUGAUACCAUGUUAGGAAAAUCUAGCUUAAAACCAUAUGGUACUAAGUGUAGUAACUCUUUUGGUUUGCAUAGUAGCUUGGAAACUCUCCAUUAAAACCACCACCAACGGAGAUUCAACGCGCUUCCACGCACCGCAAAAACUCAACAAUACUGUUUCUGAAUAUCAAUAUACCACUCCAUAUUUUUUCCAACAUUCCGUUUUUCAAUUAUCUUAACAUAGUGUCAGAGCCAAGAUUA	247	23.25	24	2.01	3.19	24.51	0	16.17	4.63
novel_63	Eu-miR63	GUUCCAGUUGGGUUCAGAAAAGUG	24	-35.72											GUUCCAGUUGGGUUCAGAAAAGUGAGAAUACUAACCCAAACGCCACCUUAGUGUUCCCAUUUCUUCUGAACCACAAUUGGA	81	108.49	66	74.54	60.52	232.86	159.23	92.96	50.92
novel_64	Eu-miR64	AUCUUGUGCACUGUAUUGGGU	21	-49.2	Eu-miR64*	CCGAUGCAGUGCACUGGGUGC	4	0	5	1	4	1	1	2	AUCUUGUGCACUGUAUUGGGUGUCUUGUUGGAGGCGGGCACAACUCUUGCAGGACCCACGUGUGAGACACCCGAUGCAGUGCACUGGGUGC	91	131.73	36	26.19	41.41	55.15	36.05	36.38	53.24
novel_65	Eu-miR65	UCCGAGGCUCCAAUUCCGUGC	21	-52.2	Eu-miR65*	CGGAAUUGGAACCUCGGAAUU	3	6	6	8	0	6	4	5	CGGAAUUGGAACCUCGGAAUUGGAAUUUGAAAUAAGCGUUUAUUUCAAAUUCCGAUUCCGAGGCUCCAAUUCCGUGC	77	54.24	66	38.28	38.22	104.17	57.08	28.29	27.78
novel_66	Eu-miR66	ACCUGGUUCUGAUACCAUGAUAAC	24	-19.9	Eu-miR66*	UGUCAUGCUAUUGAUCUAGGUUA	0	1	0	0	0	0	0	0	UGUCAUGCUAUUGAUCUAGGUUAUAUAGAUAAUAUUAACCUGGUUCUGAUACCAUGAUAAC	61	193.73	186.01	32.23	44.6	73.53	27.04	12.13	50.92
novel_68	Eu-miR68	AACGGUUGCACUUAAGUCUUAAGC	24	-81.9											AACGGUUGCACUUAAGUCUUAAGCACAUGGGUGUAAGUGGUGAUGAAAAUACCACAAGGGUAUAAAUUGCAAUUUCGCCUAACCAUAGGGGUGAAAAGUAAUUAACCCUAAUAAUAAUAUAUUUAAGGGUUAAUAGCAUUUUACCCCGUGAUUUGGUCAAUUUGCACUUACCUCUGUGAUUUUAUUUUUGACAGUUAUUCCCUCUUGGACUAAAGUGCAACGGU	224	92.99	51	10.07	3.19	73.53	48.07	32.33	18.52
novel_69	Eu-miR69	ACACUUUACCCCUGUAGUUUG	21	-122.69	Eu-miR69*	AAAUUACAGGGAGGUAAAGUGU	0	0	0	1	0	0	1	0	ACACUUUACCCCUGUAGUUUGGCUAAUUUGCACUUUACUCUCCUAUAGUUUGGAAAUCAUCACUUACCCGCCCUGUGGUCAGAUUUUCAAACCACUUACCCCCAUGAUGUGGGGGGUAAGUGUACCAAAUAUUUGACCACAGGGGGGUAAAUGGCGAUUUUCAAACUACAGAGGAAUAAGUGCAAAUUUUUCAAAUUACAGGGAGGUAAAGUGU	214	0	12	22.16	92.38	12.26	9.01	24.25	25.46
novel_7	Eu-miR7	UGAAGCUGCCAGCAUGAUCUCA	22	-32.14	Eu-miR7*	AGAUCAUAUGGCAGCUUCACC	113	445	1190	1101	474	521	867	1691	UGAAGCUGCCAGCAUGAUCUCAACCACCCUCCCUUGUUGAGGAGAGAUCAGAUCAUAUGGCAGCUUCACC	70	1743.54	2778.12	6879.67	5596.68	12126.9	16718.9	22121.2	23610.6
novel_70	Eu-miR70	GCUCACUUCUCUUUCUGUCAGA	22	-47.8	Eu-miR70*	CUGACAGAAGAGAGUGAGCAC	1	0	0	0	0	0	0	4	CUGACAGAAGAGAGUGAGCACACAGAGGGUAAAUUGUAUAAGUCUAUACCAUUUCUUUUGUGUGCUCACUUCUCUUUCUGUCAGA	85	0	0	72.52	3.19	122.56	51.07	117.21	108.79
novel_71	Eu-miR71	AAUCUACCGUCCGGUCGACUGACU	24	-40.9	Eu-miR71*	ACCAGUCGACCGAUGGUAGAUUUG	1	1	4	1	2	3	0	2	AAUCUACCGUCCGGUCGACUGACUGGUUGUUAACGACUAAAAAAUGAGCCGUUGAGGGUACAACCAGUCGACCGAUGGUAGAUUUG	86	77.49	60	72.52	54.15	30.64	54.08	84.88	67.13
novel_72	Eu-miR72	CGAUACUCAUUUGAGCAAGCAA	22	-37.7	Eu-miR72*	UCUUGCUCAAAUGAGUAUUCCA	4	1	2	1	8	8	1	12	UCUUGCUCAAAUGAGUAUUCCAAACAGCAGAGCAGAAUACGUUCGUAGAUAUGAUUCCUGUUGUCUAUGCGAUACUCAUUUGAGCAAGCAA	91	54.24	63	20.15	12.74	18.38	75.11	88.92	37.04
novel_73	Eu-miR73	ACCGGAAUAAUGCACAUUAGC	21	-50.1	Eu-miR73*	AAUGUGCAUUAUUCCGGU	2	1	2	4	0	4	5	1	ACCGGAAUAAUGCACAUUAGCAGUUCGACAUUUCUCACCUACGGUUAUUGUGCUAAUAAAUGUCGAACAGCUAAUGUGCAUUAUUCCGGU	90	54.24	51	30.22	50.97	122.56	99.14	230.39	71.76
novel_74	Eu-miR74	CAUCUGCUGGAUUAUGGC	18	-37.8											AAUGACCGGCUAAAUGAGCACGAGGAUUAUCUCGACAAUAUUGAGAUAAUUUGUACUGAAAUUGAUACGACCGUAAUGUCUCUUCAACGCAAAUCGGUCAGCUCAUCUGCUGGAUUAUGGC	121	0	0	48.35	38.22	0	3	32.33	27.78
novel_75	Eu-miR75	UUUUGACACCGGUAACAUGUG	21	-100.8											UUUUGACACCGGUAACAUGUGGCUUUGCUCUUUCUAUUGGAUAACAAAAAAUUGUCACGCCCGAUCGUCGGUGGGUUCUGAUCUCGAGAGUGUGGGAUUCAUUGUACCUUAAAAAUGGAGCCCAAAAUCUCGAGAUCAGAAAUGAUUGGCGAUCAGAAGGAAAAAAAUUUCGUUAUCCAAUCAAGUGAGUAAAGACACAUGUUUCCGAUGUCAAAAGA	218	209.22	87	30.22	6.37	140.94	21.03	24.25	18.52
novel_76	Eu-miR76	CGGGCAGUCUCCUCGGCUAGC	21	-38.4	Eu-miR76*	UAGCCAAGGAUGACUUGCCUGCA	1	6	2	4	3	8	2	12	UAGCCAAGGAUGACUUGCCUGCAACCUCUCUCCAACACAGAGCUUAAACUCUACCGGUUCUGUUUGCGGGCAGUCUCCUCGGCUAGC	87	31	15	2.01	22.3	42.89	6.01	4.04	125
novel_77	Eu-miR77	GCUCUCUCUUCUUCUGUCACCA	22	-48.82	Eu-miR77*	UUGACAGAAGAGAGAGAGCAC	0	0	0	0	0	0	0	1	UUGACAGAAGAGAGAGAGCACAACCCACCAAUUAGCUAAAUAAGUCUUUGCUGUUUUGUGGGCGUGUGCUCUCUCUUCUUCUGUCACCA	89	15.5	6	82.6	149.71	6.13	0	0	46.3
novel_78	Eu-miR78	AGAAUGUCAAGUGAUCCAAGGACU	24	-48.82	Eu-miR78*	CUUUGUUCAUUGUGAUUUCUUC	0	0	0	0	0	0	0	1	AGAAUGUCAAGUGAUCCAAGGACUUUGUAACGUUUUGGCAUGAUUUAAUUGAUCAAGAUUCUAGCAUUAUUAUCUCUGUGUACGUUUGUGUGGAAAUGUAAAUGAAGUCAGACCAAUUUUAUAUAUAGUUUUCAUAUAUUAUUAUUAUUUAUGAGGUGAAAUGGGAUAUAAACUUGUUUUCGUGGCUCGGUUUGAUGUUAAUUUAAGAGCAUUUUUGUUUAUAUCUUGGCUUUGUUCAUUGUGAUUUCUUC	251	340.96	180.01	92.67	101.93	42.89	51.07	28.29	13.89
novel_79	Eu-miR79	AAUGAUGGGUGUUCUCUAUAAUGG	24	-33	Eu-miR79*	AUUAUGAGGAGCACUUUUGUCGUG	0	0	0	1	0	0	0	0	AAUGAUGGGUGUUCUCUAUAAUGGUGGUGAUAAUAAUAAAUGAUUGUUAUAGUUGUCACAGUGAUAGUGAAUGUUUUUUGUGUUGGUUGAUGAUUAAUCUUAAAAAAUUUAAAAAUUAUGAGGAGCACUUUUGUCGUG	138	23.25	21	18.13	28.67	42.89	15.02	20.21	18.52
novel_8	Eu-miR8	UUGUGUUCUCAGGUCACCCCU	21	-38.2	Eu-miR8*	GGAGUGACACUGAGAACACAAA	3	6	1124	3089	54	16	6	29	GGAGUGACACUGAGAACACAAAUGAAGUGGCCAUUAUCUAAUGCUCAAUCCAUUUGUGUUCUCAGGUCACCCCU	74	371.95	138.01	15894.8	40349	1017.21	841.2	634.57	458.32
novel_81	Eu-miR81	GCUCUCUAUGCUUCUGUCAUC	21	-44.8											UUGACAGAAGAUAGAGAGCACAGAUGAUGAAAUGCAAAUAAUGGAGUCUCUUCUGCAUCUCACUCCUUUGUGCUCUCUAUGCUUCUGUCAUC	92	38.75	15	4.03	6.37	0	3	0	0
novel_82	Eu-miR82	AUAUAGGGUAAGGCUGCGUAC	21	-43.6	Eu-miR82*	UACGCAGCUUUACUCUGUAUA	0	0	1	0	2	1	0	2	UACGCAGCUUUACUCUGUAUACAAAGAUUCCCGGGUUCAAAUCUUGGAAACAACCUUUUUGUAUAUAGGGUAAGGCUGCGUAC	83	0	3	24.17	44.6	6.13	3	56.59	64.81
novel_83	Eu-miR83	AGAGAUCUUUGGCACGUGAGAGGU	24	-152.8	Eu-miR83*	CUCUCACGUGCCAAAGACCUCCUU	2	0	3	1	2	1	2	2	CUCUCACGUGCCAAAGACCUCCUUAACCUGUAAAUAAGUGAUCUUCAAAACCGAUAAGCUUAAAGGAGAACAUCGGUGUGGUAUCGGCCAAAAAAAUUCCGAUAUGGGAAUAAAUUAGUCUGUUUAUGGAUGAAACCCCAAGUACUUAAGCUUUCACUCCAUAAACAGACUAACUUAUUUUCAUACCGGAAGUUUUUUUGCCGACACCACACCAGUGUUCUCCUUUCAGCUUAUAUUUUACAGGUUGAAGAGAUCUUUGGCACGUGAGAGGU	272	38.75	24	58.42	44.6	24.51	9.01	12.13	20.83
novel_88	Eu-miR88	AAAUUGGCUAAACCACAGGGGGUA	24	-104.44	Eu-miR88*	CCCUCUGUGGUUUGGCCAAUUUGC	0	0	0	1	0	0	0	1	CCCUCUGUGGUUUGGCCAAUUUGCAGUUUACCCUCCUGUGGUUUGAAAAUCGUCACUUACCCCCCCUGUGGUCAGAUUUUCAAACCACUUACCCCCCUGAUGUAGGGGUAAGUGGCGAUUUUCAAACCAUAGGGGAGUAAGUGAAAAUUGGCUAAACCACAGGGGGUA	168	15.5	9	26.19	73.26	6.13	15.02	16.17	46.3
novel_89	Eu-miR89	AUCCGGUUUUGGCCAUUUUGCUCC	24	-96											UGCAAUUUGGCCAAAAUCGAAUCAAUUUAAGUGCAAAUAGACAAGUGCACAAUACGGAUUGCAUUGUGCCUGGGCGGCGCGCAAUGCGUGGGCUGACCAAGUGGCCAACCCACUUGUUCUUGCCUAUUCCAGUCCGUUCCACCCUGGUUCCUAUUCAUUCGACACCCAUUUGUCCAUUUGCACCCAAAUUGAUCCGGUUUUGGCCAUUUUGCUCC	215	3332.09	5472.24	2578.62	4045.41	4644.86	2325.33	3750.86	3256.87
novel_9	Eu-miR9	UCGGCGUCGUCAUUGCACCAC	21	-38.1	Eu-miR9*	GGUGCAAUGGGGGACGCCGAUA	115	324	272	425	41	65	38	390	GGUGCAAUGGGGGACGCCGAUAUUGGCUCAGUCACGAUGGCUUAACCUAUCGGCGUCGUCAUUGCACCAC	70	16187.8	4722.2	5360.7	9530.6	3872.76	3178.55	4773.45	9138.68
novel_90	Eu-miR90	AAUGGGAGAGUUGAGUAUAAAAGG	24	-102.2											UUUUAUACUCAACUCUCCCAUUGUAUAAAUAGUGAAUGUUAUUAAUAAAAUUAUACAAGCCAUUCUCUUCCAUUCUACAUGCUCUGAAGAGAAUGGCUUGUAUAAUUUUAUUAAUAACAACAUUCACUAUUUAUACAAUGGGAGAGUUGAGUAUAAAAGG	160	92.99	132.01	128.93	136.97	294.13	99.14	68.71	284.72
novel_91	Eu-miR91	AGAAAAUGAUGAGACGUGUGUAAC	24	-102.83											AUAUUUUUCAUCAUUCUCUCGUAGUGAAAUAAUUCGUGCAAACCCAAGGUUGCACUUAAAGGCGGUUGUUAGAUUUCUGUCCCAAAUCGAUCACUUAACAUCUCUUUGGACUUACAUAGUAGUUUGGUAACUCUCAAGUGAUCGAUGUGGGACAAGAAUCUAACAUUCGCUCUUAAGUGCAAUAUCUAAUUUGCAUGGAUGAUUUGAUUUCAAGAAAAUGAUGAGACGUGUGUAAC	236	100.74	15	20.15	9.56	49.02	15.02	20.21	27.78
novel_92	Eu-miR92	UGUUGGAACGGCUCAAUCAAG	21	-37.4	Eu-miR92*	UUGAGCCGUGCCAAUAUCAU	0	0	1	1	0	0	1	0	UGUUGGAACGGCUCAAUCAAGUAAAAUCUCCCAAAGGGUUGGGUCCUUUAAUUUGAUUGAGCCGUGCCAAUAUCAU	76	0	0	4.03	19.11	0	0	8.08	0
novel_93	Eu-miR93	AGUCGACCGUUGAAAAUUGUGGGU	24	-170	Eu-miR93*	CCACAAUUUUCAACGGUCGAUU	9	7	14	3	1	1	2	2	AGUCGACCGUUGAAAAUUGUGGGUUUAAUUGCAUGUCUUGAUCUAACCUGUCAACUGAAUGUGACAUCUUGUCAACCAAAUGCGACAUCUUGUUAACCAAAUUGAAUUUUUACUUGAAUUCAAUUGAAAAUAAAAAAAUAAAAAAAUAAAAAAAAUUAUCUUUUUUCAAUUGAAGUAAAUUUUUUUUUUUCAAUUGAAUUCAAGUAAAAAUUCAAUUUGGUAGAUAAGAUGUCCCAUUCGGUUGACAGGUUAGAUCAAGACAUGCAAUUUAAACCCACAAUUUUCAACGGUCGAUU	296	193.73	54	22.16	12.74	12.26	39.06	16.17	9.26
novel_96	Eu-miR96	AAUGGUCCCGGUGUCGUGAACACU	24	-30.7											UGUUCGUAAUACCGGGAUCAAAGGAAUAUUAUUAUUUUUUAAAUCCAAUGGUCCCGGUGUCGUGAACACU	70	31	30	26.19	9.56	6.13	21.03	36.38	18.52
novel_97	Eu-miR97	ACAAAAUGGACAAGAAAAGACGAG	24	-134.7											ACAAAAUGGACAAGAAAAGACGAGAACGAGAGCAACACCUAGACCUAACGGGGUGGGGGGUGCACAAGGUCGCACGUGCGACCAAAACCUGGUCCACGCUGCAACAGUGUGCCUGGCCGCAUGUCGCGGCCAGCAGGGGAGGGGCAGAGAAGCCUAAUGCCCUAUCGUGCCCCACAACCCCCCUUUUUUGGGUGCACCGAAUUCGAUGCCCCAAAAGAGGGUGGGUGCACGAAAUUCGGCUGCACCCAUCCGCUUUUCUUACCUUUUCCUGGCGUUUUGUCG	282	162.73	99	48.35	66.89	165.45	24.03	44.46	94.91
novel_98	Eu-miR98	AAAUUUUAAAAUAAGGCUGAGUCU	24	-116.9	Eu-miR98*	AGCUUUAUUUUGAAAUUUUGAAUA	1	1	0	0	0	0	0	1	AGCUUUAUUUUGAAAUUUUGAAUAGCCAUAGGAUAUUUGCACAACAUUUCGCCUAUAAAUAUCAUUUGCCCGAGUUCACUAAAAUUCACACUUCUUCAUUUGUUCUUUCUCUCAUUUGUUCUUCAUUUUGAUAUUUUCUCUUCUAUUUACACUUCUUCUAUUCAGACUUUUACUCCUCCAUUCACAUGUUAGUAUAUGAACUCAGGCAAGUGAUAUUUAUAGGUGAAAUGUUGUGCAAGUAUCCGGUGGCUAUUCAAAAUUUUAAAAUAAGGCUGAGUCU	280	309.96	93	46.33	79.63	91.92	87.12	44.46	101.85
novel_99	Eu-miR99	AAUUAAUGUAGGAAUUGAAUCGUG	24	-123.65											UGAUUAAUUCACCUUAGAUUAAUUCAUGAGUUAAUUACACUUUACCCCCUGUGAUUUGACCAAUUUGUACUUACCUCCCUGUGGUUUGAAAAUCACCACUUACCCCCGUGGUCAGAUUUUCAAACAAAUUAUCCCCAUGAUGUAGGGAGGUAAGUGCACCAAAUAUUUGACCACAAGAGGAGAAAGUGACGAUUUUCAAACCAUAGGGAGGUAAGUGCACCAAAUAUUUGCCAGACCACAAGGGGGUAAAGUAUAAUUAACCCUUAAUUAAUGUAGGAAUUGAAUCGUG	289	38.75	24	8.06	12.74	49.02	24.03	24.25	11.57
																				<10	10-100	101-500	500-1000	>1000
