# Supplementary material for: Genome-Wide Identification of MicroRNAs and Their Targets in the Leaves and Fruits of Eucommia ulmoides Using High-Throughput Sequencing
Source: Front Plant Sci. 2016 Nov 8;7:1632. doi: 10.3389/fpls.2016.01632 (PMC5099690; doi:10.3389/fpls.2016.01632)
Supplement: Table S6 — Target prediction of miRNAs in Eucommia ulmoides. [file Table6.XLS]

## Sheet: Sheet1
Table S6. Target prediction of miRNAs in Eucommia ulmoides.
miRNA family	miRNA ID	Target number	Target gene ID	Annotation
miR1446	miR1446	1	EUC22431-RA	gnl|BL_ORD_ID|295850 sp|Q6R8G7|PHO13_ARATH Phosphate transporter PHO1 homolog 3 OS=Arabidopsis thaliana GN=PHO1;H3 PE=2 SV=2//5.89026e-45
miR156a	miR156a	8	EUC15061-RA	gnl|BL_ORD_ID|431855 sp|Q6YZE8|SPL16_ORYSJ Squamosa promoter-binding-like protein 16 OS=Oryza sativa subsp. japonica GN=SPL16 PE=2 SV=1//3.57974e-42
	miR156a		EUC25238-RA	gnl|BL_ORD_ID|430042 sp|P0DI11|SP13B_ARATH Squamosa promoter-binding-like protein 13B OS=Arabidopsis thaliana GN=SPL13B PE=3 SV=1//1.41569e-64
	miR156a		EUC17050-RA	gnl|BL_ORD_ID|431875 sp|Q94JW8|SPL6_ARATH Squamosa promoter-binding-like protein 6 OS=Arabidopsis thaliana GN=SPL6 PE=2 SV=2//8.089e-39
	miR156a		EUC17426-RA	gnl|BL_ORD_ID|431850 sp|Q7EXZ2|SPL14_ORYSJ Squamosa promoter-binding-like protein 14 OS=Oryza sativa subsp. japonica GN=SPL14 PE=2 SV=1//6.35883e-49
	miR156a		EUC06405-RA	gnl|BL_ORD_ID|431846 sp|A2YGR5|SPL12_ORYSI Squamosa promoter-binding-like protein 12 OS=Oryza sativa subsp. indica GN=SPL12 PE=2 SV=1//9.12385e-63
	miR156a		EUC19002-RA	gnl|BL_ORD_ID|431875 sp|Q94JW8|SPL6_ARATH Squamosa promoter-binding-like protein 6 OS=Arabidopsis thaliana GN=SPL6 PE=2 SV=2//2.83072e-19
	miR156a		EUC01176-RA	Unknown
	miR156a		EUC07149-RA	Unknown
miR156g	miR156g	9	EUC25238-RA	gnl|BL_ORD_ID|430042 sp|P0DI11|SP13B_ARATH Squamosa promoter-binding-like protein 13B OS=Arabidopsis thaliana GN=SPL13B PE=3 SV=1//1.41569e-64
	miR156g		EUC17050-RA	gnl|BL_ORD_ID|431875 sp|Q94JW8|SPL6_ARATH Squamosa promoter-binding-like protein 6 OS=Arabidopsis thaliana GN=SPL6 PE=2 SV=2//8.089e-39
	miR156g		EUC17426-RA	gnl|BL_ORD_ID|431850 sp|Q7EXZ2|SPL14_ORYSJ Squamosa promoter-binding-like protein 14 OS=Oryza sativa subsp. japonica GN=SPL14 PE=2 SV=1//6.35883e-49
	miR156g		EUC06405-RA	gnl|BL_ORD_ID|431846 sp|A2YGR5|SPL12_ORYSI Squamosa promoter-binding-like protein 12 OS=Oryza sativa subsp. indica GN=SPL12 PE=2 SV=1//9.12385e-63
	miR156g		EUC19002-RA	gnl|BL_ORD_ID|431875 sp|Q94JW8|SPL6_ARATH Squamosa promoter-binding-like protein 6 OS=Arabidopsis thaliana GN=SPL6 PE=2 SV=2//2.83072e-19
	miR156g		EUC15061-RA	gnl|BL_ORD_ID|431855 sp|Q6YZE8|SPL16_ORYSJ Squamosa promoter-binding-like protein 16 OS=Oryza sativa subsp. japonica GN=SPL16 PE=2 SV=1//3.57974e-42
	miR156g		EUC01101-RA	gnl|BL_ORD_ID|436687 sp|Q7XQ88|STT3B_ORYSJ Dolichyl-diphosphooligosaccharide--protein glycosyltransferase subunit STT3B OS=Oryza sativa subsp. japonica GN=STT3B PE=2 SV=2//5.62523e-39
	miR156g		EUC16017-RA	gnl|BL_ORD_ID|768 sp|Q39247|2ABB_ARATH Serine/threonine protein phosphatase 2A 55 kDa regulatory subunit B beta isoform OS=Arabidopsis thaliana GN=PP2AB2 PE=1 SV=1//1.09716e-78
	miR156g		EUC22304-RA	gnl|BL_ORD_ID|314499 sp|O27710|PSLS_METTH Phosphosulfolactate synthase OS=Methanothermobacter thermautotrophicus (strain ATCC 29096 / DSM 1053 / JCM 10044 / NBRC 100330 / Delta H) GN=comA PE=3 SV=1//5.48068e-10
miR159	miR159	9	EUC15385-RA	gnl|BL_ORD_ID|139123 sp|A2WW87|GAM1_ORYSI Transcription factor GAMYB OS=Oryza sativa subsp. indica GN=GAM1 PE=2 SV=1//4.3348e-67
	miR159		EUC12082-RA	gnl|BL_ORD_ID|139124 sp|Q0JIC2|GAM1_ORYSJ Transcription factor GAMYB OS=Oryza sativa subsp. japonica GN=GAM1 PE=2 SV=1//1.76987e-76
	miR159		EUC11854-RA	gnl|BL_ORD_ID|19739 sp|Q9C5W9|ARFR_ARATH Auxin response factor 18 OS=Arabidopsis thaliana GN=ARF18 PE=2 SV=1//2.8829e-140
	miR159		EUC23727-RA	gnl|BL_ORD_ID|458315 sp|Q9M903|TGD4_ARATH Protein TRIGALACTOSYLDIACYLGLYCEROL 4, chloroplastic OS=Arabidopsis thaliana GN=TGD4 PE=1 SV=1//1.32873e-77
	miR159		EUC21012-RA	Unknown
	miR159		EUC07715-RA	Unknown
	miR159		EUC04226-RA	gnl|BL_ORD_ID|524536 sp|Q6Z3U3|Y7797_ORYSJ B3 domain-containing protein Os07g0679700 OS=Oryza sativa subsp. japonica GN=Os07g0679700 PE=2 SV=1//0
	miR159		EUC12483-RA	gnl|BL_ORD_ID|294346 sp|Q31P73|PGK_SYNE7 Phosphoglycerate kinase OS=Synechococcus elongatus (strain PCC 7942) GN=pgk PE=3 SV=1//1.72176e-48
	miR159		EUC16661-RA	gnl|BL_ORD_ID|252115 sp|Q7XBH4|MYB4_ORYSJ Myb-related protein Myb4 OS=Oryza sativa subsp. japonica GN=MYB4 PE=2 SV=2//1.63185e-47
miR319a	miR319a	2	EUC12082-RA	gnl|BL_ORD_ID|139124 sp|Q0JIC2|GAM1_ORYSJ Transcription factor GAMYB OS=Oryza sativa subsp. japonica GN=GAM1 PE=2 SV=1//1.76987e-76
	miR319a		EUC00686-RA	gnl|BL_ORD_ID|46763 sp|Q56XU4|C3H6_ARATH Zinc finger CCCH domain-containing protein 6 OS=Arabidopsis thaliana GN=At1g19860 PE=2 SV=1//1.4792e-39
miR160a	miR160a	4	EUC13902-RA	gnl|BL_ORD_ID|19731 sp|Q84WU6|ARFQ_ARATH Auxin response factor 17 OS=Arabidopsis thaliana GN=ARF17 PE=2 SV=1//4.35075e-142
	miR160a		EUC19232-RA	gnl|BL_ORD_ID|19740 sp|Q653H7|ARFR_ORYSJ Auxin response factor 18 OS=Oryza sativa subsp. japonica GN=ARF18 PE=2 SV=1//0
	miR160a		EUC16391-RA	gnl|BL_ORD_ID|19740 sp|Q653H7|ARFR_ORYSJ Auxin response factor 18 OS=Oryza sativa subsp. japonica GN=ARF18 PE=2 SV=1//0
	miR160a		EUC16392-RA	gnl|BL_ORD_ID|19740 sp|Q653H7|ARFR_ORYSJ Auxin response factor 18 OS=Oryza sativa subsp. japonica GN=ARF18 PE=2 SV=1//0
miR160d	miR160d	4	EUC13902-RA	gnl|BL_ORD_ID|19731 sp|Q84WU6|ARFQ_ARATH Auxin response factor 17 OS=Arabidopsis thaliana GN=ARF17 PE=2 SV=1//4.35075e-142
	miR160d		EUC16391-RA	gnl|BL_ORD_ID|19740 sp|Q653H7|ARFR_ORYSJ Auxin response factor 18 OS=Oryza sativa subsp. japonica GN=ARF18 PE=2 SV=1//0
	miR160d		EUC19232-RA	gnl|BL_ORD_ID|19740 sp|Q653H7|ARFR_ORYSJ Auxin response factor 18 OS=Oryza sativa subsp. japonica GN=ARF18 PE=2 SV=1//0
	miR160d		EUC16392-RA	gnl|BL_ORD_ID|19740 sp|Q653H7|ARFR_ORYSJ Auxin response factor 18 OS=Oryza sativa subsp. japonica GN=ARF18 PE=2 SV=1//0
miR162a	miR162a	2	EUC05191-RA	gnl|BL_ORD_ID|90046 sp|Q9SP32|DCL1_ARATH Endoribonuclease Dicer homolog 1 OS=Arabidopsis thaliana GN=DCL1 PE=1 SV=2//0
	miR162a		EUC16331-RA	gnl|BL_ORD_ID|297535 sp|P93732|PIP_ARATH Proline iminopeptidase OS=Arabidopsis thaliana GN=PIP PE=2 SV=3//0
miR164a	miR164a	9	EUC02290-RA	gnl|BL_ORD_ID|253225 sp|Q84TE6|NAC22_ARATH NAC domain-containing protein 21/22 OS=Arabidopsis thaliana GN=NAC021 PE=1 SV=2//8.41604e-101
	miR164a		EUC00071-RA	gnl|BL_ORD_ID|256789 sp|Q9FLJ2|NC100_ARATH NAC domain-containing protein 100 OS=Arabidopsis thaliana GN=NAC100 PE=2 SV=1//1.5449e-90
	miR164a		EUC06685-RA	gnl|BL_ORD_ID|256789 sp|Q9FLJ2|NC100_ARATH NAC domain-containing protein 100 OS=Arabidopsis thaliana GN=NAC100 PE=2 SV=1//2.45834e-137
	miR164a		EUC14607-RA	gnl|BL_ORD_ID|256789 sp|Q9FLJ2|NC100_ARATH NAC domain-containing protein 100 OS=Arabidopsis thaliana GN=NAC100 PE=2 SV=1//1.17877e-131
	miR164a		EUC10311-RA	gnl|BL_ORD_ID|158827 sp|C0LGQ5|GSO1_ARATH LRR receptor-like serine/threonine-protein kinase GSO1 OS=Arabidopsis thaliana GN=GSO1 PE=2 SV=1//6.01162e-34
	miR164a		EUC01574-RA	gnl|BL_ORD_ID|117835 sp|Q56XP9|ERFL1_ARATH Ethylene-responsive transcription factor-like protein At4g13040 OS=Arabidopsis thaliana GN=At4g13040 PE=2 SV=2//2.55572e-39
	miR164a		EUC03914-RA	gnl|BL_ORD_ID|256789 sp|Q9FLJ2|NC100_ARATH NAC domain-containing protein 100 OS=Arabidopsis thaliana GN=NAC100 PE=2 SV=1//2.35045e-111
	miR164a		EUC26155-RA	gnl|BL_ORD_ID|308693 sp|O74970|PRP39_SCHPO Pre-mRNA-processing factor 39 OS=Schizosaccharomyces pombe (strain 972 / ATCC 24843) GN=prp39 PE=3 SV=1//1.92918e-42
	miR164a		EUC18378-RA	gnl|BL_ORD_ID|490605 sp|Q9ZV36|UXS6_ARATH UDP-glucuronic acid decarboxylase 6 OS=Arabidopsis thaliana GN=UXS6 PE=2 SV=1//0
miR164c	miR164c	6	EUC02290-RA	gnl|BL_ORD_ID|253225 sp|Q84TE6|NAC22_ARATH NAC domain-containing protein 21/22 OS=Arabidopsis thaliana GN=NAC021 PE=1 SV=2//8.41604e-101
	miR164c		EUC00071-RA	gnl|BL_ORD_ID|256789 sp|Q9FLJ2|NC100_ARATH NAC domain-containing protein 100 OS=Arabidopsis thaliana GN=NAC100 PE=2 SV=1//1.5449e-90
	miR164c		EUC10311-RA	gnl|BL_ORD_ID|158827 sp|C0LGQ5|GSO1_ARATH LRR receptor-like serine/threonine-protein kinase GSO1 OS=Arabidopsis thaliana GN=GSO1 PE=2 SV=1//6.01162e-34
	miR164c		EUC06685-RA	gnl|BL_ORD_ID|256789 sp|Q9FLJ2|NC100_ARATH NAC domain-containing protein 100 OS=Arabidopsis thaliana GN=NAC100 PE=2 SV=1//2.45834e-137
	miR164c		EUC14607-RA	gnl|BL_ORD_ID|256789 sp|Q9FLJ2|NC100_ARATH NAC domain-containing protein 100 OS=Arabidopsis thaliana GN=NAC100 PE=2 SV=1//1.17877e-131
	miR164c		EUC09679-RA	gnl|BL_ORD_ID|480439 sp|Q9ZQ96|U73C3_ARATH UDP-glycosyltransferase 73C3 OS=Arabidopsis thaliana GN=UGT73C3 PE=2 SV=1//6.17247e-110
miR166a	miR166a	6	EUC25692-RA	gnl|BL_ORD_ID|29549 sp|Q9ZU11|ATB15_ARATH Homeobox-leucine zipper protein ATHB-15 OS=Arabidopsis thaliana GN=ATHB-15 PE=1 SV=1//0
	miR166a		EUC16387-RA	gnl|BL_ORD_ID|337005 sp|Q9SE43|REV_ARATH Homeobox-leucine zipper protein REVOLUTA OS=Arabidopsis thaliana GN=REV PE=1 SV=2//0
	miR166a		EUC13752-RA	gnl|BL_ORD_ID|337005 sp|Q9SE43|REV_ARATH Homeobox-leucine zipper protein REVOLUTA OS=Arabidopsis thaliana GN=REV PE=1 SV=2//0
	miR166a		EUC25115-RA	gnl|BL_ORD_ID|29549 sp|Q9ZU11|ATB15_ARATH Homeobox-leucine zipper protein ATHB-15 OS=Arabidopsis thaliana GN=ATHB-15 PE=1 SV=1//0
	miR166a		EUC04783-RA	gnl|BL_ORD_ID|19732 sp|A2YG67|ARFQ_ORYSI Auxin response factor 17 OS=Oryza sativa subsp. indica GN=ARF17 PE=3 SV=1//3.6162e-23
	miR166a		EUC26454-RA	gnl|BL_ORD_ID|476903 sp|Q9LYT3|TT12_ARATH Protein TRANSPARENT TESTA 12 OS=Arabidopsis thaliana GN=TT12 PE=2 SV=1//9.19634e-105
miR167a	miR167a	3	EUC17572-RA	gnl|BL_ORD_ID|519617 sp|C0LGR3|Y4265_ARATH Probable LRR receptor-like serine/threonine-protein kinase At4g26540 OS=Arabidopsis thaliana GN=At4g26540 PE=2 SV=1//3.16955e-56
	miR167a		EUC15409-RA	gnl|BL_ORD_ID|519617 sp|C0LGR3|Y4265_ARATH Probable LRR receptor-like serine/threonine-protein kinase At4g26540 OS=Arabidopsis thaliana GN=At4g26540 PE=2 SV=1//4.90264e-39
	miR167a		EUC04856-RA	gnl|BL_ORD_ID|10929 sp|Q9FKK2|AGL62_ARATH Agamous-like MADS-box protein AGL62 OS=Arabidopsis thaliana GN=AGL62 PE=1 SV=1//5.60003e-10
miR167d	miR167d	3	EUC04856-RA	gnl|BL_ORD_ID|10929 sp|Q9FKK2|AGL62_ARATH Agamous-like MADS-box protein AGL62 OS=Arabidopsis thaliana GN=AGL62 PE=1 SV=1//5.60003e-10
	miR167d		EUC17572-RA	gnl|BL_ORD_ID|519617 sp|C0LGR3|Y4265_ARATH Probable LRR receptor-like serine/threonine-protein kinase At4g26540 OS=Arabidopsis thaliana GN=At4g26540 PE=2 SV=1//3.16955e-56
	miR167d		EUC15409-RA	gnl|BL_ORD_ID|519617 sp|C0LGR3|Y4265_ARATH Probable LRR receptor-like serine/threonine-protein kinase At4g26540 OS=Arabidopsis thaliana GN=At4g26540 PE=2 SV=1//4.90264e-39
miR168a	miR168a	4	EUC07795-RA	gnl|BL_ORD_ID|118545 sp|Q9S7C9|ESCA_ARATH Putative DNA-binding protein ESCAROLA OS=Arabidopsis thaliana GN=ESC PE=2 SV=1//2.82871e-32
	miR168a		EUC23852-RA	gnl|BL_ORD_ID|195078 sp|O23826|K125_TOBAC 125 kDa kinesin-related protein OS=Nicotiana tabacum GN=TKRP125 PE=1 SV=1//0
	miR168a		EUC15255-RA	gnl|BL_ORD_ID|135535 sp|O80983|FTSH4_ARATH ATP-dependent zinc metalloprotease FTSH 4, mitochondrial OS=Arabidopsis thaliana GN=FTSH4 PE=1 SV=2//0
	miR168a		EUC15789-RA	gnl|BL_ORD_ID|152285 sp|Q9SSE8|GLYT1_ARATH Probable glycosyltransferase At3g07620 OS=Arabidopsis thaliana GN=At3g07620 PE=3 SV=1//1.86473e-27
miR168d	miR168d	4	EUC07795-RA	gnl|BL_ORD_ID|118545 sp|Q9S7C9|ESCA_ARATH Putative DNA-binding protein ESCAROLA OS=Arabidopsis thaliana GN=ESC PE=2 SV=1//2.82871e-32
	miR168d		EUC15255-RA	gnl|BL_ORD_ID|135535 sp|O80983|FTSH4_ARATH ATP-dependent zinc metalloprotease FTSH 4, mitochondrial OS=Arabidopsis thaliana GN=FTSH4 PE=1 SV=2//0
	miR168d		EUC23852-RA	gnl|BL_ORD_ID|195078 sp|O23826|K125_TOBAC 125 kDa kinesin-related protein OS=Nicotiana tabacum GN=TKRP125 PE=1 SV=1//0
	miR168d		EUC15789-RA	gnl|BL_ORD_ID|152285 sp|Q9SSE8|GLYT1_ARATH Probable glycosyltransferase At3g07620 OS=Arabidopsis thaliana GN=At3g07620 PE=3 SV=1//1.86473e-27
miR169a	miR169a	1	EUC14405-RA	gnl|BL_ORD_ID|302133 sp|Q6NQ99|POLAR_ARATH Protein POLAR LOCALIZATION DURING ASYMMETRIC DIVISION AND REDISTRIBUTION OS=Arabidopsis thaliana GN=POLAR PE=2 SV=1//5.76584e-06
miR171a	miR171a	1	EUC19634-RA	gnl|BL_ORD_ID|252668 sp|F4K0A6|MYO2_ARATH Myosin-2 OS=Arabidopsis thaliana GN=VIII-2 PE=2 SV=1//2.26285e-96
miR171b	miR171b	2	EUC07008-RA	gnl|BL_ORD_ID|418817 sp|O81316|SCL6_ARATH Scarecrow-like protein 6 OS=Arabidopsis thaliana GN=SCL6 PE=1 SV=1//6.67792e-99
	miR171b		EUC03199-RA	gnl|BL_ORD_ID|418817 sp|O81316|SCL6_ARATH Scarecrow-like protein 6 OS=Arabidopsis thaliana GN=SCL6 PE=1 SV=1//1.61895e-125
miR171c	miR171c	3	EUC03199-RA	gnl|BL_ORD_ID|418817 sp|O81316|SCL6_ARATH Scarecrow-like protein 6 OS=Arabidopsis thaliana GN=SCL6 PE=1 SV=1//1.61895e-125
	miR171c		EUC07008-RA	gnl|BL_ORD_ID|418817 sp|O81316|SCL6_ARATH Scarecrow-like protein 6 OS=Arabidopsis thaliana GN=SCL6 PE=1 SV=1//6.67792e-99
	miR171c		EUC03236-RA	gnl|BL_ORD_ID|418797 sp|O23210|SCL15_ARATH Scarecrow-like protein 15 OS=Arabidopsis thaliana GN=SCL15 PE=2 SV=3//3.05361e-142
miR172a	miR172a	10	EUC00521-RA	gnl|BL_ORD_ID|329649 sp|Q9SK03|RAP27_ARATH Ethylene-responsive transcription factor RAP2-7 OS=Arabidopsis thaliana GN=RAP2-7 PE=2 SV=2//2.27986e-68
	miR172a		EUC20986-RA	gnl|BL_ORD_ID|16730 sp|P47927|AP2_ARATH Floral homeotic protein APETALA 2 OS=Arabidopsis thaliana GN=AP2 PE=1 SV=1//3.8411e-87
	miR172a		EUC17488-RA	gnl|BL_ORD_ID|16730 sp|P47927|AP2_ARATH Floral homeotic protein APETALA 2 OS=Arabidopsis thaliana GN=AP2 PE=1 SV=1//4.37164e-115
	miR172a		EUC21154-RA	gnl|BL_ORD_ID|329649 sp|Q9SK03|RAP27_ARATH Ethylene-responsive transcription factor RAP2-7 OS=Arabidopsis thaliana GN=RAP2-7 PE=2 SV=2//2.58101e-94
	miR172a		EUC23895-RA	Unknown
	miR172a		EUC21352-RA	gnl|BL_ORD_ID|419784 sp|O81833|SD11_ARATH G-type lectin S-receptor-like serine/threonine-protein kinase SD1-1 OS=Arabidopsis thaliana GN=SD11 PE=1 SV=1//7.40369e-117
	miR172a		EUC18465-RA	gnl|BL_ORD_ID|520502 sp|O81832|Y4729_ARATH G-type lectin S-receptor-like serine/threonine-protein kinase At4g27290 OS=Arabidopsis thaliana GN=At4g27290 PE=3 SV=4//0
	miR172a		EUC07292-RA	gnl|BL_ORD_ID|520502 sp|O81832|Y4729_ARATH G-type lectin S-receptor-like serine/threonine-protein kinase At4g27290 OS=Arabidopsis thaliana GN=At4g27290 PE=3 SV=4//0
	miR172a		EUC08777-RA	gnl|BL_ORD_ID|520502 sp|O81832|Y4729_ARATH G-type lectin S-receptor-like serine/threonine-protein kinase At4g27290 OS=Arabidopsis thaliana GN=At4g27290 PE=3 SV=4//0
	miR172a		EUC16991-RA	gnl|BL_ORD_ID|42089 sp|Q9FJL4|BH078_ARATH Transcription factor bHLH78 OS=Arabidopsis thaliana GN=BHLH78 PE=2 SV=1//7.05066e-49
miR172c	miR172c	10	EUC00521-RA	gnl|BL_ORD_ID|329649 sp|Q9SK03|RAP27_ARATH Ethylene-responsive transcription factor RAP2-7 OS=Arabidopsis thaliana GN=RAP2-7 PE=2 SV=2//2.27986e-68
	miR172c		EUC20986-RA	gnl|BL_ORD_ID|16730 sp|P47927|AP2_ARATH Floral homeotic protein APETALA 2 OS=Arabidopsis thaliana GN=AP2 PE=1 SV=1//3.8411e-87
	miR172c		EUC17488-RA	gnl|BL_ORD_ID|16730 sp|P47927|AP2_ARATH Floral homeotic protein APETALA 2 OS=Arabidopsis thaliana GN=AP2 PE=1 SV=1//4.37164e-115
	miR172c		EUC21154-RA	gnl|BL_ORD_ID|329649 sp|Q9SK03|RAP27_ARATH Ethylene-responsive transcription factor RAP2-7 OS=Arabidopsis thaliana GN=RAP2-7 PE=2 SV=2//2.58101e-94
	miR172c		EUC23895-RA	Unknown
	miR172c		EUC21352-RA	gnl|BL_ORD_ID|419784 sp|O81833|SD11_ARATH G-type lectin S-receptor-like serine/threonine-protein kinase SD1-1 OS=Arabidopsis thaliana GN=SD11 PE=1 SV=1//7.40369e-117
	miR172c		EUC18465-RA	gnl|BL_ORD_ID|520502 sp|O81832|Y4729_ARATH G-type lectin S-receptor-like serine/threonine-protein kinase At4g27290 OS=Arabidopsis thaliana GN=At4g27290 PE=3 SV=4//0
	miR172c		EUC07292-RA	gnl|BL_ORD_ID|520502 sp|O81832|Y4729_ARATH G-type lectin S-receptor-like serine/threonine-protein kinase At4g27290 OS=Arabidopsis thaliana GN=At4g27290 PE=3 SV=4//0
	miR172c		EUC08777-RA	gnl|BL_ORD_ID|520502 sp|O81832|Y4729_ARATH G-type lectin S-receptor-like serine/threonine-protein kinase At4g27290 OS=Arabidopsis thaliana GN=At4g27290 PE=3 SV=4//0
	miR172c		EUC16991-RA	gnl|BL_ORD_ID|42089 sp|Q9FJL4|BH078_ARATH Transcription factor bHLH78 OS=Arabidopsis thaliana GN=BHLH78 PE=2 SV=1//7.05066e-49
miR172j	miR172j	11	EUC17488-RA	gnl|BL_ORD_ID|16730 sp|P47927|AP2_ARATH Floral homeotic protein APETALA 2 OS=Arabidopsis thaliana GN=AP2 PE=1 SV=1//4.37164e-115
	miR172j		EUC21154-RA	gnl|BL_ORD_ID|329649 sp|Q9SK03|RAP27_ARATH Ethylene-responsive transcription factor RAP2-7 OS=Arabidopsis thaliana GN=RAP2-7 PE=2 SV=2//2.58101e-94
	miR172j		EUC00521-RA	gnl|BL_ORD_ID|329649 sp|Q9SK03|RAP27_ARATH Ethylene-responsive transcription factor RAP2-7 OS=Arabidopsis thaliana GN=RAP2-7 PE=2 SV=2//2.27986e-68
	miR172j		EUC20986-RA	gnl|BL_ORD_ID|16730 sp|P47927|AP2_ARATH Floral homeotic protein APETALA 2 OS=Arabidopsis thaliana GN=AP2 PE=1 SV=1//3.8411e-87
	miR172j		EUC23895-RA	Unknown
	miR172j		EUC19561-RA	gnl|BL_ORD_ID|337005 sp|Q9SE43|REV_ARATH Homeobox-leucine zipper protein REVOLUTA OS=Arabidopsis thaliana GN=REV PE=1 SV=2//0
	miR172j		EUC17039-RA	gnl|BL_ORD_ID|137206 sp|O94260|G3BP_SCHPO Putative G3BP-like protein OS=Schizosaccharomyces pombe (strain 972 / ATCC 24843) GN=nxt3 PE=1 SV=1//1.07763e-15
	miR172j		EUC21352-RA	gnl|BL_ORD_ID|419784 sp|O81833|SD11_ARATH G-type lectin S-receptor-like serine/threonine-protein kinase SD1-1 OS=Arabidopsis thaliana GN=SD11 PE=1 SV=1//7.40369e-117
	miR172j		EUC18465-RA	gnl|BL_ORD_ID|520502 sp|O81832|Y4729_ARATH G-type lectin S-receptor-like serine/threonine-protein kinase At4g27290 OS=Arabidopsis thaliana GN=At4g27290 PE=3 SV=4//0
	miR172j		EUC07292-RA	gnl|BL_ORD_ID|520502 sp|O81832|Y4729_ARATH G-type lectin S-receptor-like serine/threonine-protein kinase At4g27290 OS=Arabidopsis thaliana GN=At4g27290 PE=3 SV=4//0
	miR172j		EUC08777-RA	gnl|BL_ORD_ID|520502 sp|O81832|Y4729_ARATH G-type lectin S-receptor-like serine/threonine-protein kinase At4g27290 OS=Arabidopsis thaliana GN=At4g27290 PE=3 SV=4//0
miR390a	miR390a	6	EUC25491-RA	gnl|BL_ORD_ID|281697 sp|Q9FX08|P2C12_ARATH Probable protein phosphatase 2C 12 OS=Arabidopsis thaliana GN=At1g47380 PE=2 SV=1//1.7241e-40
	miR390a		EUC23833-RA	gnl|BL_ORD_ID|281697 sp|Q9FX08|P2C12_ARATH Probable protein phosphatase 2C 12 OS=Arabidopsis thaliana GN=At1g47380 PE=2 SV=1//3.53639e-119
	miR390a		EUC09951-RA	gnl|BL_ORD_ID|281697 sp|Q9FX08|P2C12_ARATH Probable protein phosphatase 2C 12 OS=Arabidopsis thaliana GN=At1g47380 PE=2 SV=1//0
	miR390a		EUC25603-RA	gnl|BL_ORD_ID|495896 sp|Q555C6|VP13B_DICDI Putative vacuolar protein sorting-associated protein 13B OS=Dictyostelium discoideum GN=vps13B PE=3 SV=1//2.0342e-07
	miR390a		EUC26444-RA	gnl|BL_ORD_ID|509761 sp|O04567|Y1719_ARATH Probable inactive receptor kinase At1g27190 OS=Arabidopsis thaliana GN=At1g27190 PE=1 SV=1//1.03828e-124
	miR390a		EUC16592-RA	gnl|BL_ORD_ID|519617 sp|C0LGR3|Y4265_ARATH Probable LRR receptor-like serine/threonine-protein kinase At4g26540 OS=Arabidopsis thaliana GN=At4g26540 PE=2 SV=1//2.60469e-18
miR390b	miR390b	3	EUC25491-RA	gnl|BL_ORD_ID|281697 sp|Q9FX08|P2C12_ARATH Probable protein phosphatase 2C 12 OS=Arabidopsis thaliana GN=At1g47380 PE=2 SV=1//1.7241e-40
	miR390b		EUC23833-RA	gnl|BL_ORD_ID|281697 sp|Q9FX08|P2C12_ARATH Probable protein phosphatase 2C 12 OS=Arabidopsis thaliana GN=At1g47380 PE=2 SV=1//3.53639e-119
	miR390b		EUC25603-RA	gnl|BL_ORD_ID|495896 sp|Q555C6|VP13B_DICDI Putative vacuolar protein sorting-associated protein 13B OS=Dictyostelium discoideum GN=vps13B PE=3 SV=1//2.0342e-07
miR394	miR394	6	EUC06404-RA	gnl|BL_ORD_ID|126426 sp|Q9FZK1|FBX6_ARATH F-box only protein 6 OS=Arabidopsis thaliana GN=FBX6 PE=2 SV=1//0
	miR394		EUC09165-RA	gnl|BL_ORD_ID|17909 sp|Q93YX4|APRL5_ARATH 5&apos;-adenylylsulfate reductase-like 5 OS=Arabidopsis thaliana GN=APRL5 PE=2 SV=1//1.626e-16
	miR394		EUC04336-RA	Unknown
	miR394		EUC14556-RA	gnl|BL_ORD_ID|300331 sp|Q43867|PME1_ARATH Pectinesterase 1 OS=Arabidopsis thaliana GN=PME1 PE=2 SV=1//3.17528e-105
	miR394		EUC00150-RA	Unknown
	miR394		EUC20192-RA	Unknown
miR395a	miR395a	5	EUC12342-RA	gnl|BL_ORD_ID|438872 sp|O04722|SUT21_ARATH Sulfate transporter 2.1 OS=Arabidopsis thaliana GN=SULTR2;1 PE=2 SV=1//0
	miR395a		EUC16621-RA	gnl|BL_ORD_ID|17932 sp|Q9LIK9|APS1_ARATH ATP sulfurylase 1, chloroplastic OS=Arabidopsis thaliana GN=APS1 PE=1 SV=1//0
	miR395a		EUC00892-RA	Unknown
	miR395a		EUC08282-RA	gnl|BL_ORD_ID|120699 sp|Q4WK60|EXGA_ASPFU Probable glucan 1,3-beta-glucosidase A OS=Neosartorya fumigata (strain ATCC MYA-4609 / Af293 / CBS 101355 / FGSC A1100) GN=exgA PE=3 SV=1//6.78665e-35
	miR395a		EUC00515-RA	gnl|BL_ORD_ID|202066 sp|Q8W1Y3|KP1_ARATH Kinesin KP1 OS=Arabidopsis thaliana GN=KP1 PE=1 SV=2//8.90471e-165
miR396a	miR396a	13	EUC06267-RA	Unknown
	miR396a		EUC21180-RA	gnl|BL_ORD_ID|280274 sp|P25776|ORYA_ORYSJ Oryzain alpha chain OS=Oryza sativa subsp. japonica GN=Os04g0650000 PE=1 SV=2//0
	miR396a		EUC08602-RA	gnl|BL_ORD_ID|156726 sp|Q6ZIK5|GRF4_ORYSJ Growth-regulating factor 4 OS=Oryza sativa subsp. japonica GN=GRF4 PE=2 SV=1//1.42711e-11
	miR396a		EUC03709-RA	gnl|BL_ORD_ID|156731 sp|Q9FJB8|GRF7_ARATH Growth-regulating factor 7 OS=Arabidopsis thaliana GN=GRF7 PE=2 SV=1//6.84237e-08
	miR396a		EUC08809-RA	gnl|BL_ORD_ID|156720 sp|Q6AWY8|GRF1_ORYSJ Growth-regulating factor 1 OS=Oryza sativa subsp. japonica GN=GRF1 PE=3 SV=1//1.70316e-27
	miR396a		EUC22328-RA	gnl|BL_ORD_ID|156727 sp|Q8L8A6|GRF5_ARATH Growth-regulating factor 5 OS=Arabidopsis thaliana GN=GRF5 PE=1 SV=1//9.95616e-52
	miR396a		EUC03434-RA	gnl|BL_ORD_ID|156723 sp|Q9SJR5|GRF3_ARATH Growth-regulating factor 3 OS=Arabidopsis thaliana GN=GRF3 PE=2 SV=1//1.99453e-40
	miR396a		EUC10096-RA	gnl|BL_ORD_ID|156724 sp|Q6AWY6|GRF3_ORYSJ Growth-regulating factor 3 OS=Oryza sativa subsp. japonica GN=GRF3 PE=3 SV=2//2.51141e-69
	miR396a		EUC01918-RA	gnl|BL_ORD_ID|156718 sp|O81001|GRF1_ARATH Growth-regulating factor 1 OS=Arabidopsis thaliana GN=GRF1 PE=1 SV=1//7.90294e-51
	miR396a		EUC01366-RA	Unknown
	miR396a		EUC02016-RA	gnl|BL_ORD_ID|156721 sp|Q8L8A8|GRF2_ARATH Growth-regulating factor 2 OS=Arabidopsis thaliana GN=GRF2 PE=1 SV=1//3.93891e-20
	miR396a		EUC10910-RA	gnl|BL_ORD_ID|532191 sp|P87137|YDM6_SCHPO Uncharacterized protein C57A7.06 OS=Schizosaccharomyces pombe (strain 972 / ATCC 24843) GN=SPAC57A7.06 PE=1 SV=1//3.00272e-12
	miR396a		EUC08053-RA	gnl|BL_ORD_ID|209890 sp|P59082|LFS_ALLCE Lachrymatory-factor synthase OS=Allium cepa GN=LFS PE=1 SV=1//1.68535e-16
miR396b	miR396b	15	EUC06267-RA	Unknown
	miR396b		EUC21180-RA	gnl|BL_ORD_ID|280274 sp|P25776|ORYA_ORYSJ Oryzain alpha chain OS=Oryza sativa subsp. japonica GN=Os04g0650000 PE=1 SV=2//0
	miR396b		EUC08053-RA	gnl|BL_ORD_ID|209890 sp|P59082|LFS_ALLCE Lachrymatory-factor synthase OS=Allium cepa GN=LFS PE=1 SV=1//1.68535e-16
	miR396b		EUC01366-RA	Unknown
	miR396b		EUC10910-RA	gnl|BL_ORD_ID|532191 sp|P87137|YDM6_SCHPO Uncharacterized protein C57A7.06 OS=Schizosaccharomyces pombe (strain 972 / ATCC 24843) GN=SPAC57A7.06 PE=1 SV=1//3.00272e-12
	miR396b		EUC08602-RA	gnl|BL_ORD_ID|156726 sp|Q6ZIK5|GRF4_ORYSJ Growth-regulating factor 4 OS=Oryza sativa subsp. japonica GN=GRF4 PE=2 SV=1//1.42711e-11
	miR396b		EUC03709-RA	gnl|BL_ORD_ID|156731 sp|Q9FJB8|GRF7_ARATH Growth-regulating factor 7 OS=Arabidopsis thaliana GN=GRF7 PE=2 SV=1//6.84237e-08
	miR396b		EUC08809-RA	gnl|BL_ORD_ID|156720 sp|Q6AWY8|GRF1_ORYSJ Growth-regulating factor 1 OS=Oryza sativa subsp. japonica GN=GRF1 PE=3 SV=1//1.70316e-27
	miR396b		EUC22328-RA	gnl|BL_ORD_ID|156727 sp|Q8L8A6|GRF5_ARATH Growth-regulating factor 5 OS=Arabidopsis thaliana GN=GRF5 PE=1 SV=1//9.95616e-52
	miR396b		EUC03434-RA	gnl|BL_ORD_ID|156723 sp|Q9SJR5|GRF3_ARATH Growth-regulating factor 3 OS=Arabidopsis thaliana GN=GRF3 PE=2 SV=1//1.99453e-40
	miR396b		EUC10096-RA	gnl|BL_ORD_ID|156724 sp|Q6AWY6|GRF3_ORYSJ Growth-regulating factor 3 OS=Oryza sativa subsp. japonica GN=GRF3 PE=3 SV=2//2.51141e-69
	miR396b		EUC01918-RA	gnl|BL_ORD_ID|156718 sp|O81001|GRF1_ARATH Growth-regulating factor 1 OS=Arabidopsis thaliana GN=GRF1 PE=1 SV=1//7.90294e-51
	miR396b		EUC02016-RA	gnl|BL_ORD_ID|156721 sp|Q8L8A8|GRF2_ARATH Growth-regulating factor 2 OS=Arabidopsis thaliana GN=GRF2 PE=1 SV=1//3.93891e-20
	miR396b		EUC09903-RA	gnl|BL_ORD_ID|113984 sp|Q8L9Y2|ELP6_ARATH Elongator complex protein 6 OS=Arabidopsis thaliana GN=ELP6 PE=1 SV=1//6.38545e-95
	miR396b		EUC18238-RA	gnl|BL_ORD_ID|336994 sp|A3EWL3|REV1_ARATH DNA repair protein REV1 OS=Arabidopsis thaliana GN=REV1 PE=2 SV=1//0
miR397	miR397	16	EUC25936-RA	gnl|BL_ORD_ID|204549 sp|Q56YT0|LAC3_ARATH Laccase-3 OS=Arabidopsis thaliana GN=LAC3 PE=2 SV=2//0
	miR397		EUC26644-RA	gnl|BL_ORD_ID|204556 sp|O80434|LAC4_ARATH Laccase-4 OS=Arabidopsis thaliana GN=IRX12 PE=2 SV=2//0
	miR397		EUC12169-RA	gnl|BL_ORD_ID|204487 sp|Q8VZA1|LAC11_ARATH Laccase-11 OS=Arabidopsis thaliana GN=LAC11 PE=2 SV=1//0
	miR397		EUC14086-RA	gnl|BL_ORD_ID|178357 sp|F4HQD4|HSP7P_ARATH Heat shock 70 kDa protein 15 OS=Arabidopsis thaliana GN=HSP70-15 PE=1 SV=1//0
	miR397		EUC20390-RA	gnl|BL_ORD_ID|204561 sp|Q9SIY8|LAC5_ARATH Laccase-5 OS=Arabidopsis thaliana GN=LAC5 PE=2 SV=1//1.20105e-179
	miR397		EUC20392-RA	gnl|BL_ORD_ID|204489 sp|Q9FLB5|LAC12_ARATH Laccase-12 OS=Arabidopsis thaliana GN=LAC12 PE=2 SV=1//0
	miR397		EUC07113-RA	gnl|BL_ORD_ID|204498 sp|Q9FJD5|LAC17_ARATH Laccase-17 OS=Arabidopsis thaliana GN=LAC17 PE=2 SV=1//0
	miR397		EUC20393-RA	gnl|BL_ORD_ID|204489 sp|Q9FLB5|LAC12_ARATH Laccase-12 OS=Arabidopsis thaliana GN=LAC12 PE=2 SV=1//0
	miR397		EUC18263-RA	gnl|BL_ORD_ID|204568 sp|Q9SR40|LAC7_ARATH Laccase-7 OS=Arabidopsis thaliana GN=LAC7 PE=2 SV=1//2.43469e-166
	miR397		EUC12171-RA	gnl|BL_ORD_ID|204487 sp|Q8VZA1|LAC11_ARATH Laccase-11 OS=Arabidopsis thaliana GN=LAC11 PE=2 SV=1//0
	miR397		EUC20389-RA	gnl|BL_ORD_ID|204489 sp|Q9FLB5|LAC12_ARATH Laccase-12 OS=Arabidopsis thaliana GN=LAC12 PE=2 SV=1//0
	miR397		EUC11881-RA	gnl|BL_ORD_ID|204498 sp|Q9FJD5|LAC17_ARATH Laccase-17 OS=Arabidopsis thaliana GN=LAC17 PE=2 SV=1//3.84713e-131
	miR397		EUC17003-RA	gnl|BL_ORD_ID|204498 sp|Q9FJD5|LAC17_ARATH Laccase-17 OS=Arabidopsis thaliana GN=LAC17 PE=2 SV=1//0
	miR397		EUC12170-RA	gnl|BL_ORD_ID|204487 sp|Q8VZA1|LAC11_ARATH Laccase-11 OS=Arabidopsis thaliana GN=LAC11 PE=2 SV=1//0
	miR397		EUC12206-RA	gnl|BL_ORD_ID|96583 sp|Q642T7|DIEXF_XENTR Digestive organ expansion factor homolog OS=Xenopus tropicalis GN=diexf PE=2 SV=1//1.18057e-119
	miR397		EUC08088-RA	gnl|BL_ORD_ID|10947 sp|Q03489|AGL9_PETHY Agamous-like MADS-box protein AGL9 homolog OS=Petunia hybrida GN=FBP2 PE=1 SV=2//3.31924e-137
miR398		0
miR408	miR408	5	EUC20958-RA	gnl|BL_ORD_ID|39701 sp|Q8LG89|BABL_ARATH Basic blue protein OS=Arabidopsis thaliana GN=ARPN PE=2 SV=2//5.33596e-41
	miR408		EUC20957-RA	gnl|BL_ORD_ID|39702 sp|P00303|BABL_CUCSA Basic blue protein OS=Cucumis sativus PE=1 SV=1//9.0056e-48
	miR408		EUC09435-RA	gnl|BL_ORD_ID|513096 sp|O81004|Y2287_ARATH GTP-binding protein At2g22870 OS=Arabidopsis thaliana GN=EMB2001 PE=2 SV=2//4.84492e-97
	miR408		EUC15392-RA	gnl|BL_ORD_ID|217381 sp|Q9M9E0|LRKS1_ARATH L-type lectin-domain containing receptor kinase S.1 OS=Arabidopsis thaliana GN=LECRKS1 PE=2 SV=1//8.15054e-53
	miR408		EUC04764-RA	Unknown
miR477a	miR477a	6	EUC23508-RA	gnl|BL_ORD_ID|339114 sp|Q9C8Y3|RGL1_ARATH DELLA protein RGL1 OS=Arabidopsis thaliana GN=RGL1 PE=1 SV=1//8.78007e-72
	miR477a		EUC18566-RA	gnl|BL_ORD_ID|438798 sp|Q6NQ54|SUS1_ARATH Transcription and mRNA export factor SUS1 OS=Arabidopsis thaliana GN=SUS1 PE=3 SV=1//4.59788e-35
	miR477a		EUC07374-RA	Unknown
	miR477a		EUC12377-RA	gnl|BL_ORD_ID|303736 sp|Q9FJY7|PP449_ARATH Pentatricopeptide repeat-containing protein At5g66520 OS=Arabidopsis thaliana GN=PCMP-H61 PE=2 SV=1//2.5798e-124
	miR477a		EUC23895-RA	Unknown
	miR477a		EUC17916-RA	gnl|BL_ORD_ID|288659 sp|Q2PCF1|PDR2_NICPL Pleiotropic drug resistance protein 2 OS=Nicotiana plumbaginifolia GN=PDR2 PE=1 SV=1//0
miR477b	miR477b	11	EUC07374-RA	Unknown
	miR477b		EUC23508-RA	gnl|BL_ORD_ID|339114 sp|Q9C8Y3|RGL1_ARATH DELLA protein RGL1 OS=Arabidopsis thaliana GN=RGL1 PE=1 SV=1//8.78007e-72
	miR477b		EUC18566-RA	gnl|BL_ORD_ID|438798 sp|Q6NQ54|SUS1_ARATH Transcription and mRNA export factor SUS1 OS=Arabidopsis thaliana GN=SUS1 PE=3 SV=1//4.59788e-35
	miR477b		EUC00850-RA	gnl|BL_ORD_ID|499727 sp|Q93ZR6|WSD1_ARATH O-acyltransferase WSD1 OS=Arabidopsis thaliana GN=WSD1 PE=2 SV=1//1.78976e-56
	miR477b		EUC12377-RA	gnl|BL_ORD_ID|303736 sp|Q9FJY7|PP449_ARATH Pentatricopeptide repeat-containing protein At5g66520 OS=Arabidopsis thaliana GN=PCMP-H61 PE=2 SV=1//2.5798e-124
	miR477b		EUC26018-RA	Unknown
	miR477b		EUC22522-RA	gnl|BL_ORD_ID|94036 sp|Q9ZS88|DER22_ARATH Derlin-2.2 OS=Arabidopsis thaliana GN=DER2.2 PE=2 SV=1//3.85489e-149
	miR477b		EUC15468-RA	gnl|BL_ORD_ID|332631 sp|Q6P798|RCBT2_RAT RCC1 and BTB domain-containing protein 2 OS=Rattus norvegicus GN=Rcbtb2 PE=2 SV=1//1.66602e-26
	miR477b		EUC10400-RA	Unknown
	miR477b		EUC18920-RA	gnl|BL_ORD_ID|42064 sp|Q9LTS4|BH041_ARATH Putative transcription factor bHLH041 OS=Arabidopsis thaliana GN=BHLH41 PE=3 SV=1//3.05513e-50
	miR477b		EUC18922-RA	gnl|BL_ORD_ID|42064 sp|Q9LTS4|BH041_ARATH Putative transcription factor bHLH041 OS=Arabidopsis thaliana GN=BHLH41 PE=3 SV=1//7.51289e-30
miR6024	miR6024	4	EUC18897-RA	gnl|BL_ORD_ID|455688 sp|O04350|TBCA_ARATH Tubulin-folding cofactor A OS=Arabidopsis thaliana GN=TFCA PE=1 SV=2//1.38123e-36
	miR6024		EUC13836-RA	gnl|BL_ORD_ID|420454 sp|P24280|SEC14_YEAST SEC14 cytosolic factor OS=Saccharomyces cerevisiae (strain ATCC 204508 / S288c) GN=SEC14 PE=1 SV=3//7.3265e-14
	miR6024		EUC06328-RA	gnl|BL_ORD_ID|103554 sp|Q9FKZ1|DRL42_ARATH Probable disease resistance protein At5g66900 OS=Arabidopsis thaliana GN=At5g66900 PE=3 SV=1//1.29637e-67
	miR6024		EUC00933-RA	gnl|BL_ORD_ID|264164 sp|Q9C6I8|NOG1_ARATH Nucleolar GTP-binding protein 1 OS=Arabidopsis thaliana GN=At1g50920 PE=2 SV=1//0
Eu-miRn1	Eu-miRn1	3	EUC23343-RA	gnl|BL_ORD_ID|178345 sp|Q9SKY8|HSP7H_ARATH Heat shock 70 kDa protein 8 OS=Arabidopsis thaliana GN=HSP70-8 PE=1 SV=1//0
	Eu-miRn1		EUC00934-RA	gnl|BL_ORD_ID|39941 sp|Q8VYW2|BAM9_ARATH Inactive beta-amylase 9 OS=Arabidopsis thaliana GN=BAM9 PE=2 SV=1//1.33588e-163
	Eu-miRn1		EUC20700-RA	Unknown
Eu-miRn100		0
Eu-miRn101	Eu-miRn101	6	EUC23508-RA	gnl|BL_ORD_ID|339114 sp|Q9C8Y3|RGL1_ARATH DELLA protein RGL1 OS=Arabidopsis thaliana GN=RGL1 PE=1 SV=1//8.78007e-72
	Eu-miRn101		EUC18566-RA	gnl|BL_ORD_ID|438798 sp|Q6NQ54|SUS1_ARATH Transcription and mRNA export factor SUS1 OS=Arabidopsis thaliana GN=SUS1 PE=3 SV=1//4.59788e-35
	Eu-miRn101		EUC07374-RA	Unknown
	Eu-miRn101		EUC04140-RA	Unknown
	Eu-miRn101		EUC09320-RA	gnl|BL_ORD_ID|452385 sp|A7Z033|T11L2_BOVIN T-complex protein 11-like protein 2 OS=Bos taurus GN=TCP11L2 PE=2 SV=1//5.5767e-08
	Eu-miRn101		EUC19481-RA	gnl|BL_ORD_ID|162876 sp|P46604|HAT22_ARATH Homeobox-leucine zipper protein HAT22 OS=Arabidopsis thaliana GN=HAT22 PE=1 SV=1//2.62671e-88
Eu-miRn102	Eu-miRn102	2	EUC13488-RA	gnl|BL_ORD_ID|126045 sp|Q9SMY8|FBL15_ARATH F-box/LRR-repeat protein 15 OS=Arabidopsis thaliana GN=FBL15 PE=2 SV=2//4.14642e-08
	Eu-miRn102		EUC11444-RA	Unknown
Eu-miRn103	Eu-miRn103	2	EUC14145-RA	gnl|BL_ORD_ID|242655 sp|Q9LYG9|MSL10_ARATH Mechanosensitive ion channel protein 10 OS=Arabidopsis thaliana GN=MSL10 PE=1 SV=1//0
	Eu-miRn103		EUC13186-RA	gnl|BL_ORD_ID|480237 sp|Q9SYZ7|U496A_ARATH UPF0496 protein At4g34320 OS=Arabidopsis thaliana GN=At4g34320 PE=2 SV=1//1.58396e-108
Eu-miRn104	Eu-miRn104	3	EUC25572-RA	gnl|BL_ORD_ID|42204 sp|Q9LD45|BI1_ARATH Bax inhibitor 1 OS=Arabidopsis thaliana GN=BI-1 PE=1 SV=1//3.8538e-121
	Eu-miRn104		EUC20760-RA	gnl|BL_ORD_ID|456318 sp|O82277|TCP10_ARATH Transcription factor TCP10 OS=Arabidopsis thaliana GN=TCP10 PE=1 SV=1//1.12416e-33
	Eu-miRn104		EUC06461-RA	gnl|BL_ORD_ID|456342 sp|Q9MAH8|TCP3_ARATH Transcription factor TCP3 OS=Arabidopsis thaliana GN=TCP3 PE=2 SV=1//4.05012e-36
Eu-miRn105	Eu-miRn105	3	EUC16679-RA	gnl|BL_ORD_ID|480870 sp|P42749|UBC5_ARATH Ubiquitin-conjugating enzyme E2 5 OS=Arabidopsis thaliana GN=UBC5 PE=2 SV=2//1.68162e-97
	Eu-miRn105		EUC15523-RA	gnl|BL_ORD_ID|543821 sp|Q8YRI1|YY46_NOSS1 Uncharacterized WD repeat-containing protein alr3466 OS=Nostoc sp. (strain PCC 7120 / UTEX 2576) GN=alr3466 PE=3 SV=1//2.42224e-06
	Eu-miRn105		EUC26288-RA	gnl|BL_ORD_ID|77109 sp|Q651X6|CSLE6_ORYSJ Cellulose synthase-like protein E6 OS=Oryza sativa subsp. japonica GN=CSLE6 PE=2 SV=1//0
Eu-miRn106	Eu-miRn106	1	EUC24562-RA	gnl|BL_ORD_ID|296497 sp|Q38954|PHT21_ARATH Inorganic phosphate transporter 2-1, chloroplastic OS=Arabidopsis thaliana GN=PHT2-1 PE=1 SV=1//0
Eu-miRn107		0
Eu-miRn108	Eu-miRn108	3	EUC20471-RA	gnl|BL_ORD_ID|38676 sp|Q9SU08|AUXI1_ARATH Auxilin-related protein 1 OS=Arabidopsis thaliana GN=At4g12780 PE=1 SV=2//1.86097e-28
	Eu-miRn108		EUC13125-RA	gnl|BL_ORD_ID|104987 sp|Q7XT07|DUS3L_ORYSJ tRNA-dihydrouridine(47) synthase [NAD(P)(+)]-like OS=Oryza sativa subsp. japonica GN=Os04g0117600 PE=2 SV=2//8.92056e-47
	Eu-miRn108		EUC09658-RA	Unknown
Eu-miRn109		0
Eu-miRn11	Eu-miRn11	1	EUC16208-RA	gnl|BL_ORD_ID|86158 sp|Q7XKU5|DAO_ORYSJ 2-oxoglutarate-dependent dioxygenase DAO OS=Oryza sativa subsp. japonica GN=DAO PE=2 SV=2//3.24081e-41
Eu-miRn111		0
Eu-miRn112	Eu-miRn112	1	EUC18973-RA	gnl|BL_ORD_ID|466129 sp|P30182|TOP2_ARATH DNA topoisomerase 2 OS=Arabidopsis thaliana GN=TOP2 PE=2 SV=2//0
Eu-miRn113	Eu-miRn113	4	EUC14639-RA	gnl|BL_ORD_ID|50690 sp|Q96PB1|CASD1_HUMAN CAS1 domain-containing protein 1 OS=Homo sapiens GN=CASD1 PE=2 SV=1//2.19842e-56
	Eu-miRn113		EUC00747-RA	gnl|BL_ORD_ID|234007 sp|O22757|MLO8_ARATH MLO-like protein 8 OS=Arabidopsis thaliana GN=MLO8 PE=1 SV=2//0
	Eu-miRn113		EUC20138-RA	gnl|BL_ORD_ID|427855 sp|A1A4J7|SMG8_BOVIN Protein SMG8 OS=Bos taurus GN=SMG8 PE=2 SV=2//1.19537e-23
	Eu-miRn113		EUC13918-RA	gnl|BL_ORD_ID|488907 sp|Q8LGG8|USPAL_ARATH Universal stress protein A-like protein OS=Arabidopsis thaliana GN=At3g01520 PE=1 SV=2//9.92106e-15
Eu-miRn115	Eu-miRn115	2	EUC04982-RA	Unknown
	Eu-miRn115		EUC01666-RA	gnl|BL_ORD_ID|25739 sp|P21357|AROF_SOLTU Phospho-2-dehydro-3-deoxyheptonate aldolase 1, chloroplastic OS=Solanum tuberosum GN=SHKA PE=1 SV=2//0
Eu-miRn116	Eu-miRn116	3	EUC03488-RA	gnl|BL_ORD_ID|217385 sp|Q9FG33|LRKS5_ARATH Probable L-type lectin-domain containing receptor kinase S.5 OS=Arabidopsis thaliana GN=LECRKS5 PE=2 SV=1//1.60293e-163
	Eu-miRn116		EUC17297-RA	Unknown
	Eu-miRn116		EUC07926-RA	gnl|BL_ORD_ID|424866 sp|D4Q9Z4|SGT2_SOYBN Soyasapogenol B glucuronide galactosyltransferase OS=Glycine max GN=GmSGT2 PE=1 SV=1//4.51234e-38
Eu-miRn117	Eu-miRn117	1	EUC01188-RA	gnl|BL_ORD_ID|455915 sp|P40340|TBP7_YEAST Tat-binding homolog 7 OS=Saccharomyces cerevisiae (strain ATCC 204508 / S288c) GN=YTA7 PE=1 SV=2//2.62791e-87
Eu-miRn118	Eu-miRn118	6	EUC23293-RA	gnl|BL_ORD_ID|103537 sp|Q9T048|DRL27_ARATH Disease resistance protein At4g27190 OS=Arabidopsis thaliana GN=At4g27190 PE=2 SV=1//3.54936e-80
	Eu-miRn118		EUC01312-RA	gnl|BL_ORD_ID|103538 sp|O81825|DRL28_ARATH Probable disease resistance protein At4g27220 OS=Arabidopsis thaliana GN=At4g27220 PE=2 SV=1//6.00871e-09
	Eu-miRn118		EUC14223-RA	gnl|BL_ORD_ID|103552 sp|Q8RXS5|DRL40_ARATH Probable disease resistance protein At5g63020 OS=Arabidopsis thaliana GN=At5g63020 PE=2 SV=2//6.84779e-20
	Eu-miRn118		EUC25989-RA	gnl|BL_ORD_ID|479307 sp|P72749|TYPA_SYNY3 GTP-binding protein TypA/BipA homolog OS=Synechocystis sp. (strain PCC 6803 / Kazusa) GN=typA PE=3 SV=1//0
	Eu-miRn118		EUC23376-RA	gnl|BL_ORD_ID|103539 sp|Q9SZA7|DRL29_ARATH Probable disease resistance protein At4g33300 OS=Arabidopsis thaliana GN=At4g33300 PE=2 SV=3//0
	Eu-miRn118		EUC16612-RA	gnl|BL_ORD_ID|93115 sp|Q6NXD8|DEN5B_DANRE DENN domain-containing protein 5B OS=Danio rerio GN=dennd5b PE=2 SV=2//1.47054e-13
Eu-miRn119	Eu-miRn119	5	EUC18227-RA	gnl|BL_ORD_ID|210442 sp|Q9MB73|LGT_CITUN Limonoid UDP-glucosyltransferase OS=Citrus unshiu PE=2 SV=1//0
	Eu-miRn119		EUC00511-RA	gnl|BL_ORD_ID|65870 sp|Q8H8U0|CLS_ORYSJ Cardiolipin synthase, mitochondrial OS=Oryza sativa subsp. japonica GN=Os03g0283600 PE=2 SV=1//7.97766e-93
	Eu-miRn119		EUC17591-RA	gnl|BL_ORD_ID|21761 sp|Q84RR2|ARI2_ARATH Probable E3 ubiquitin-protein ligase ARI2 OS=Arabidopsis thaliana GN=ARI2 PE=2 SV=1//0
	Eu-miRn119		EUC25487-RA	Unknown
	Eu-miRn119		EUC15551-RA	gnl|BL_ORD_ID|418086 sp|Q86KZ5|SBDS_DICDI Ribosome maturation protein SBDS OS=Dictyostelium discoideum GN=sbds PE=3 SV=2//2.58612e-13
Eu-miRn12	Eu-miRn12	2	EUC08272-RA	gnl|BL_ORD_ID|467817 sp|Q94AH8|TPS6_ARATH Alpha,alpha-trehalose-phosphate synthase [UDP-forming] 6 OS=Arabidopsis thaliana GN=TPS6 PE=1 SV=2//0
	Eu-miRn12		EUC03191-RA	gnl|BL_ORD_ID|455737 sp|Q8L5R3|TBCD_ARATH Tubulin-folding cofactor D OS=Arabidopsis thaliana GN=TFCD PE=2 SV=1//0
Eu-miRn120	Eu-miRn120	2	EUC06772-RA	gnl|BL_ORD_ID|424857 sp|Q9LSM5|SGT1_ARATH Protein SGT1 homolog At5g65490 OS=Arabidopsis thaliana GN=At5g65490 PE=1 SV=1//0
	Eu-miRn120		EUC02755-RA	gnl|BL_ORD_ID|338937 sp|Q8VWN6|RFS_PEA Galactinol--sucrose galactosyltransferase OS=Pisum sativum GN=RFS PE=1 SV=1//0
Eu-miRn121	Eu-miRn121	4	EUC18557-RA	gnl|BL_ORD_ID|328411 sp|Q38834|R13L4_ARATH Disease resistance RPP13-like protein 4 OS=Arabidopsis thaliana GN=RPP13L4 PE=2 SV=2//5.12065e-18
	Eu-miRn121		EUC08567-RA	gnl|BL_ORD_ID|328411 sp|Q38834|R13L4_ARATH Disease resistance RPP13-like protein 4 OS=Arabidopsis thaliana GN=RPP13L4 PE=2 SV=2//3.19511e-27
	Eu-miRn121		EUC03637-RA	gnl|BL_ORD_ID|464527 sp|Q4KLL4|TM9S4_RAT Transmembrane 9 superfamily member 4 OS=Rattus norvegicus GN=Tm9sf4 PE=2 SV=1//1.6362e-132
	Eu-miRn121		EUC17797-RA	gnl|BL_ORD_ID|498237 sp|Q5BQN5|WAP_SOLLC WPP domain-associated protein (Fragment) OS=Solanum lycopersicum GN=WAP PE=1 SV=1//0
Eu-miRn123		0
Eu-miRn126	Eu-miRn126	5	EUC07419-RA	Unknown
	Eu-miRn126		EUC18613-RA	gnl|BL_ORD_ID|437668 sp|F4JKK0|SUD1_ARATH Probable E3 ubiquitin ligase SUD1 OS=Arabidopsis thaliana GN=SUD1 PE=1 SV=1//0
	Eu-miRn126		EUC09594-RA	gnl|BL_ORD_ID|15751 sp|Q0WV12|ANL2_ARATH Homeobox-leucine zipper protein ANTHOCYANINLESS 2 OS=Arabidopsis thaliana GN=ANL2 PE=2 SV=1//0
	Eu-miRn126		EUC08400-RA	gnl|BL_ORD_ID|27959 sp|Q9LX20|ASPL1_ARATH Aspartic proteinase-like protein 1 OS=Arabidopsis thaliana GN=At5g10080 PE=1 SV=1//4.25012e-88
	Eu-miRn126		EUC04971-RA	gnl|BL_ORD_ID|455877 sp|F4IWA8|TBL41_ARATH Protein trichome birefringence-like 41 OS=Arabidopsis thaliana GN=TBL41 PE=2 SV=1//2.62642e-127
Eu-miRn127		0
Eu-miRn129	Eu-miRn129	2	EUC13201-RA	Unknown
	Eu-miRn129		EUC08480-RA	Unknown
Eu-miRn13	Eu-miRn13	14	EUC11028-RA	gnl|BL_ORD_ID|253263 sp|Q9FIW5|NAC94_ARATH Putative NAC domain-containing protein 94 OS=Arabidopsis thaliana GN=ANAC094 PE=3 SV=1//1.1491e-53
	Eu-miRn13		EUC09308-RA	gnl|BL_ORD_ID|226 sp|Q9XHP0|11S2_SESIN 11S globulin seed storage protein 2 OS=Sesamum indicum PE=2 SV=1//1.38171e-21
	Eu-miRn13		EUC00701-RA	Unknown
	Eu-miRn13		EUC18176-RA	gnl|BL_ORD_ID|514336 sp|O64639|Y2559_ARATH Receptor-like serine/threonine-protein kinase At2g45590 OS=Arabidopsis thaliana GN=At2g45590 PE=2 SV=1//1.05569e-91
	Eu-miRn13		EUC22027-RA	gnl|BL_ORD_ID|174127 sp|Q7TP47|HNRPQ_RAT Heterogeneous nuclear ribonucleoprotein Q OS=Rattus norvegicus GN=Syncrip PE=2 SV=1//5.20963e-23
	Eu-miRn13		EUC18996-RA	gnl|BL_ORD_ID|498492 sp|Q9XSC3|WDR44_BOVIN WD repeat-containing protein 44 OS=Bos taurus GN=WDR44 PE=1 SV=1//1.97855e-49
	Eu-miRn13		EUC20500-RA	gnl|BL_ORD_ID|498113 sp|Q9LMP1|WAK2_ARATH Wall-associated receptor kinase 2 OS=Arabidopsis thaliana GN=WAK2 PE=1 SV=1//1.59343e-123
	Eu-miRn13		EUC22976-RA	gnl|BL_ORD_ID|317558 sp|Q5PNY6|PUB21_ARATH U-box domain-containing protein 21 OS=Arabidopsis thaliana GN=PUB21 PE=2 SV=1//2.75105e-96
	Eu-miRn13		EUC07654-RA	gnl|BL_ORD_ID|499802 sp|Q94JU2|WTR18_ARATH WAT1-related protein At3g28050 OS=Arabidopsis thaliana GN=At3g28050 PE=2 SV=1//6.35728e-110
	Eu-miRn13		EUC10021-RA	gnl|BL_ORD_ID|237472 sp|Q9FGK3|MO25N_ARATH Putative MO25-like protein At5g47540 OS=Arabidopsis thaliana GN=At5g47540 PE=2 SV=1//0
	Eu-miRn13		EUC06225-RA	gnl|BL_ORD_ID|10911 sp|Q39295|AGL15_BRANA Agamous-like MADS-box protein AGL15 OS=Brassica napus GN=AGL15 PE=3 SV=1//4.17304e-06
	Eu-miRn13		EUC19950-RA	gnl|BL_ORD_ID|499802 sp|Q94JU2|WTR18_ARATH WAT1-related protein At3g28050 OS=Arabidopsis thaliana GN=At3g28050 PE=2 SV=1//1.21728e-124
	Eu-miRn13		EUC07650-RA	gnl|BL_ORD_ID|499802 sp|Q94JU2|WTR18_ARATH WAT1-related protein At3g28050 OS=Arabidopsis thaliana GN=At3g28050 PE=2 SV=1//1.53649e-122
	Eu-miRn13		EUC13537-RA	gnl|BL_ORD_ID|499802 sp|Q94JU2|WTR18_ARATH WAT1-related protein At3g28050 OS=Arabidopsis thaliana GN=At3g28050 PE=2 SV=1//5.62005e-95
Eu-miRn130		0
Eu-miRn132	Eu-miRn132	2	EUC23837-RA	gnl|BL_ORD_ID|317583 sp|Q9CAA7|PUB42_ARATH Putative U-box domain-containing protein 42 OS=Arabidopsis thaliana GN=PUB42 PE=2 SV=1//0
	Eu-miRn132		EUC13596-RA	gnl|BL_ORD_ID|303197 sp|Q9CA58|PP120_ARATH Putative pentatricopeptide repeat-containing protein At1g74580 OS=Arabidopsis thaliana GN=At1g74580 PE=3 SV=1//0
Eu-miRn133	Eu-miRn133	2	EUC11098-RA	gnl|BL_ORD_ID|164087 sp|O24645|HCBT1_DIACA Anthranilate N-benzoyltransferase protein 1 OS=Dianthus caryophyllus GN=HCBT1 PE=1 SV=1//2.80449e-33
	Eu-miRn133		EUC23367-RA	gnl|BL_ORD_ID|317590 sp|O22193|PUB4_ARATH U-box domain-containing protein 4 OS=Arabidopsis thaliana GN=PUB4 PE=1 SV=3//8.14003e-08
Eu-miRn134	Eu-miRn134	1	EUC17539-RA	gnl|BL_ORD_ID|29618 sp|Q7ZZ25|ATD1A_DANRE ATPase family AAA domain-containing protein 1-A OS=Danio rerio GN=atad1a PE=2 SV=2//8.12426e-91
Eu-miRn135	Eu-miRn135	5	EUC20132-RA	gnl|BL_ORD_ID|285519 sp|Q9FYC2|PAO_ARATH Pheophorbide a oxygenase, chloroplastic OS=Arabidopsis thaliana GN=PAO PE=1 SV=1//0
	Eu-miRn135		EUC06893-RA	gnl|BL_ORD_ID|416953 sp|Q6RYA0|SABP2_TOBAC Salicylic acid-binding protein 2 OS=Nicotiana tabacum GN=SABP2 PE=1 SV=1//3.27221e-84
	Eu-miRn135		EUC13186-RA	gnl|BL_ORD_ID|480237 sp|Q9SYZ7|U496A_ARATH UPF0496 protein At4g34320 OS=Arabidopsis thaliana GN=At4g34320 PE=2 SV=1//1.58396e-108
	Eu-miRn135		EUC13184-RA	gnl|BL_ORD_ID|480237 sp|Q9SYZ7|U496A_ARATH UPF0496 protein At4g34320 OS=Arabidopsis thaliana GN=At4g34320 PE=2 SV=1//8.21311e-120
	Eu-miRn135		EUC01097-RA	gnl|BL_ORD_ID|244932 sp|B9RR88|MTNA_RICCO Methylthioribose-1-phosphate isomerase OS=Ricinus communis GN=RCOM_0711420 PE=2 SV=1//0
Eu-miRn136	Eu-miRn136	1	EUC19358-RA	gnl|BL_ORD_ID|57456 sp|P0A9H7|CFA_ECOLI Cyclopropane-fatty-acyl-phospholipid synthase OS=Escherichia coli (strain K12) GN=cfa PE=1 SV=2//5.84198e-45
Eu-miRn137	Eu-miRn137	5	EUC21180-RA	gnl|BL_ORD_ID|280274 sp|P25776|ORYA_ORYSJ Oryzain alpha chain OS=Oryza sativa subsp. japonica GN=Os04g0650000 PE=1 SV=2//0
	Eu-miRn137		EUC08053-RA	gnl|BL_ORD_ID|209890 sp|P59082|LFS_ALLCE Lachrymatory-factor synthase OS=Allium cepa GN=LFS PE=1 SV=1//1.68535e-16
	Eu-miRn137		EUC07096-RA	gnl|BL_ORD_ID|498507 sp|Q5F3K4|WDR48_CHICK WD repeat-containing protein 48 OS=Gallus gallus GN=WDR48 PE=2 SV=1//2.42555e-114
	Eu-miRn137		EUC26310-RA	Unknown
	Eu-miRn137		EUC02523-RA	Unknown
Eu-miRn138		0
Eu-miRn139	Eu-miRn139	1	EUC08206-RA	gnl|BL_ORD_ID|245814 sp|Q5NA18|MTP5_ORYSJ Metal tolerance protein 5 OS=Oryza sativa subsp. japonica GN=MTP5 PE=2 SV=1//0
Eu-miRn14	Eu-miRn14	2	EUC07081-RA	gnl|BL_ORD_ID|44535 sp|Q5XQC7|BON3_ARATH Protein BONZAI 3 OS=Arabidopsis thaliana GN=BON3 PE=1 SV=1//4.11289e-180
	Eu-miRn14		EUC04329-RA	gnl|BL_ORD_ID|44535 sp|Q5XQC7|BON3_ARATH Protein BONZAI 3 OS=Arabidopsis thaliana GN=BON3 PE=1 SV=1//2.35792e-107
Eu-miRn140		0
Eu-miRn141	Eu-miRn141	1	EUC04509-RA	Unknown
Eu-miRn144	Eu-miRn144	5	EUC18902-RA	gnl|BL_ORD_ID|512510 sp|Q9ZU96|Y2168_ARATH Ankyrin repeat-containing protein At2g01680 OS=Arabidopsis thaliana GN=At2g01680 PE=2 SV=1//9.80215e-10
	Eu-miRn144		EUC18906-RA	gnl|BL_ORD_ID|12923 sp|A8MR93|ALG12_ARATH Dol-P-Man:Man(7)GlcNAc(2)-PP-Dol alpha-1,6-mannosyltransferase OS=Arabidopsis thaliana GN=ALG12 PE=1 SV=1//0
	Eu-miRn144		EUC17363-RA	gnl|BL_ORD_ID|317725 sp|Q9FZ95|PUP3_ARATH Purine permease 3 OS=Arabidopsis thaliana GN=PUP3 PE=2 SV=1//4.29724e-94
	Eu-miRn144		EUC17360-RA	gnl|BL_ORD_ID|317725 sp|Q9FZ95|PUP3_ARATH Purine permease 3 OS=Arabidopsis thaliana GN=PUP3 PE=2 SV=1//9.15689e-81
	Eu-miRn144		EUC15189-RA	Unknown
Eu-miRn145	Eu-miRn145	1	EUC19297-RA	gnl|BL_ORD_ID|55627 sp|Q96372|CDC48_CAPAN Cell division cycle protein 48 homolog OS=Capsicum annuum GN=CAFP PE=2 SV=1//0
Eu-miRn146		0
Eu-miRn15	Eu-miRn15	2	EUC25692-RA	gnl|BL_ORD_ID|29549 sp|Q9ZU11|ATB15_ARATH Homeobox-leucine zipper protein ATHB-15 OS=Arabidopsis thaliana GN=ATHB-15 PE=1 SV=1//0
	Eu-miRn15		EUC17862-RA	Unknown
Eu-miRn16	Eu-miRn16	3	EUC10329-RA	gnl|BL_ORD_ID|40089 sp|O65440|BAME3_ARATH Leucine-rich repeat receptor-like serine/threonine-protein kinase BAM3 OS=Arabidopsis thaliana GN=BAM3 PE=2 SV=3//6.41062e-24
	Eu-miRn16		EUC23287-RA	gnl|BL_ORD_ID|513279 sp|O49318|Y2317_ARATH Probable leucine-rich repeat receptor-like protein kinase At2g33170 OS=Arabidopsis thaliana GN=At2g33170 PE=2 SV=1//2.83475e-40
	Eu-miRn16		EUC02063-RA	gnl|BL_ORD_ID|516506 sp|C0LGN2|Y3148_ARATH Probable leucine-rich repeat receptor-like serine/threonine-protein kinase At3g14840 OS=Arabidopsis thaliana GN=LRR-RLK PE=2 SV=1//4.63708e-101
Eu-miRn17	Eu-miRn17	12	EUC12082-RA	gnl|BL_ORD_ID|139124 sp|Q0JIC2|GAM1_ORYSJ Transcription factor GAMYB OS=Oryza sativa subsp. japonica GN=GAM1 PE=2 SV=1//1.76987e-76
	Eu-miRn17		EUC25572-RA	gnl|BL_ORD_ID|42204 sp|Q9LD45|BI1_ARATH Bax inhibitor 1 OS=Arabidopsis thaliana GN=BI-1 PE=1 SV=1//3.8538e-121
	Eu-miRn17		EUC01970-RA	gnl|BL_ORD_ID|456343 sp|Q8LPR5|TCP4_ARATH Transcription factor TCP4 OS=Arabidopsis thaliana GN=TCP4 PE=2 SV=1//3.33383e-23
	Eu-miRn17		EUC00686-RA	gnl|BL_ORD_ID|46763 sp|Q56XU4|C3H6_ARATH Zinc finger CCCH domain-containing protein 6 OS=Arabidopsis thaliana GN=At1g19860 PE=2 SV=1//1.4792e-39
	Eu-miRn17		EUC15759-RA	gnl|BL_ORD_ID|4024 sp|Q9MA55|ACBP4_ARATH Acyl-CoA-binding domain-containing protein 4 OS=Arabidopsis thaliana GN=ACBP4 PE=1 SV=1//2.79516e-08
	Eu-miRn17		EUC13147-RA	gnl|BL_ORD_ID|456341 sp|Q93V43|TCP2_ARATH Transcription factor TCP2 OS=Arabidopsis thaliana GN=TCP2 PE=2 SV=1//2.80842e-53
	Eu-miRn17		EUC23727-RA	gnl|BL_ORD_ID|458315 sp|Q9M903|TGD4_ARATH Protein TRIGALACTOSYLDIACYLGLYCEROL 4, chloroplastic OS=Arabidopsis thaliana GN=TGD4 PE=1 SV=1//1.32873e-77
	Eu-miRn17		EUC10350-RA	gnl|BL_ORD_ID|456343 sp|Q8LPR5|TCP4_ARATH Transcription factor TCP4 OS=Arabidopsis thaliana GN=TCP4 PE=2 SV=1//6.3026e-21
	Eu-miRn17		EUC16529-RA	gnl|BL_ORD_ID|456343 sp|Q8LPR5|TCP4_ARATH Transcription factor TCP4 OS=Arabidopsis thaliana GN=TCP4 PE=2 SV=1//4.44497e-26
	Eu-miRn17		EUC21013-RA	gnl|BL_ORD_ID|456343 sp|Q8LPR5|TCP4_ARATH Transcription factor TCP4 OS=Arabidopsis thaliana GN=TCP4 PE=2 SV=1//9.17077e-25
	Eu-miRn17		EUC07713-RA	gnl|BL_ORD_ID|456343 sp|Q8LPR5|TCP4_ARATH Transcription factor TCP4 OS=Arabidopsis thaliana GN=TCP4 PE=2 SV=1//7.9007e-88
	Eu-miRn17		EUC09949-RA	gnl|BL_ORD_ID|283466 sp|Q9FMN2|PAH2_ARATH Phosphatidate phosphatase PAH2 OS=Arabidopsis thaliana GN=PAH2 PE=1 SV=1//1.07847e-42
Eu-miRn18	Eu-miRn18	5	EUC22202-RA	gnl|BL_ORD_ID|519617 sp|C0LGR3|Y4265_ARATH Probable LRR receptor-like serine/threonine-protein kinase At4g26540 OS=Arabidopsis thaliana GN=At4g26540 PE=2 SV=1//0
	Eu-miRn18		EUC23938-RA	gnl|BL_ORD_ID|257628 sp|Q67A25|NCS_THLFG S-norcoclaurine synthase OS=Thalictrum flavum subsp. glaucum PE=1 SV=1//5.73658e-24
	Eu-miRn18		EUC14621-RA	gnl|BL_ORD_ID|224230 sp|Q43704|MCM31_MAIZE DNA replication licensing factor MCM3 homolog 1 OS=Zea mays GN=ROA1 PE=2 SV=2//0
	Eu-miRn18		EUC14800-RA	gnl|BL_ORD_ID|47080 sp|Q9FF18|C7351_ARATH Cytokinin hydroxylase OS=Arabidopsis thaliana GN=CYP735A1 PE=1 SV=1//0
	Eu-miRn18		EUC04822-RA	gnl|BL_ORD_ID|167275 sp|Q15751|HERC1_HUMAN Probable E3 ubiquitin-protein ligase HERC1 OS=Homo sapiens GN=HERC1 PE=1 SV=2//1.12299e-17
Eu-miRn2	Eu-miRn2	4	EUC25139-RA	Unknown
	Eu-miRn2		EUC10912-RA	gnl|BL_ORD_ID|231131 sp|O22252|MHX_ARATH Magnesium/proton exchanger OS=Arabidopsis thaliana GN=MHX PE=2 SV=3//0
	Eu-miRn2		EUC05291-RA	gnl|BL_ORD_ID|46707 sp|Q5SNN4|C3H40_ORYSJ Zinc finger CCCH domain-containing protein 40 OS=Oryza sativa subsp. japonica GN=Os06g0170500 PE=2 SV=1//0
	Eu-miRn2		EUC10561-RA	gnl|BL_ORD_ID|167275 sp|Q15751|HERC1_HUMAN Probable E3 ubiquitin-protein ligase HERC1 OS=Homo sapiens GN=HERC1 PE=1 SV=2//1.00786e-10
Eu-miRn21
Eu-miRn23	Eu-miRn23	1	EUC11384-RA	gnl|BL_ORD_ID|93072 sp|Q8RVL2|DEK1_ARATH Calpain-type cysteine protease DEK1 OS=Arabidopsis thaliana GN=DEK1 PE=1 SV=1//0
Eu-miRn24	Eu-miRn24	6	EUC07374-RA	Unknown
	Eu-miRn24		EUC23508-RA	gnl|BL_ORD_ID|339114 sp|Q9C8Y3|RGL1_ARATH DELLA protein RGL1 OS=Arabidopsis thaliana GN=RGL1 PE=1 SV=1//8.78007e-72
	Eu-miRn24		EUC18566-RA	gnl|BL_ORD_ID|438798 sp|Q6NQ54|SUS1_ARATH Transcription and mRNA export factor SUS1 OS=Arabidopsis thaliana GN=SUS1 PE=3 SV=1//4.59788e-35
	Eu-miRn24		EUC19481-RA	gnl|BL_ORD_ID|162876 sp|P46604|HAT22_ARATH Homeobox-leucine zipper protein HAT22 OS=Arabidopsis thaliana GN=HAT22 PE=1 SV=1//2.62671e-88
	Eu-miRn24		EUC09320-RA	gnl|BL_ORD_ID|452385 sp|A7Z033|T11L2_BOVIN T-complex protein 11-like protein 2 OS=Bos taurus GN=TCP11L2 PE=2 SV=1//5.5767e-08
	Eu-miRn24		EUC04140-RA	Unknown
Eu-miRn26	Eu-miRn26	4	EUC05216-RA	gnl|BL_ORD_ID|118642 sp|Q5IBC5|ESP1_ARATH Separase OS=Arabidopsis thaliana GN=ESP1 PE=2 SV=1//0
	Eu-miRn26		EUC08866-RA	gnl|BL_ORD_ID|184771 sp|B2IY66|IF3_NOSP7 Translation initiation factor IF-3 OS=Nostoc punctiforme (strain ATCC 29133 / PCC 73102) GN=infC PE=3 SV=1//2.49194e-29
	Eu-miRn26		EUC26027-RA	gnl|BL_ORD_ID|482698 sp|Q8LAM0|UBP4_ARATH Ubiquitin carboxyl-terminal hydrolase 4 OS=Arabidopsis thaliana GN=UBP4 PE=1 SV=2//0
	Eu-miRn26		EUC17435-RA	gnl|BL_ORD_ID|269146 sp|O75694|NU155_HUMAN Nuclear pore complex protein Nup155 OS=Homo sapiens GN=NUP155 PE=1 SV=1//3.72354e-38
Eu-miRn27	Eu-miRn27	1	EUC15373-RA	gnl|BL_ORD_ID|476903 sp|Q9LYT3|TT12_ARATH Protein TRANSPARENT TESTA 12 OS=Arabidopsis thaliana GN=TT12 PE=2 SV=1//3.65422e-122
Eu-miRn29	Eu-miRn29	6	EUC23508-RA	gnl|BL_ORD_ID|339114 sp|Q9C8Y3|RGL1_ARATH DELLA protein RGL1 OS=Arabidopsis thaliana GN=RGL1 PE=1 SV=1//8.78007e-72
	Eu-miRn29		EUC09320-RA	gnl|BL_ORD_ID|452385 sp|A7Z033|T11L2_BOVIN T-complex protein 11-like protein 2 OS=Bos taurus GN=TCP11L2 PE=2 SV=1//5.5767e-08
	Eu-miRn29		EUC18566-RA	gnl|BL_ORD_ID|438798 sp|Q6NQ54|SUS1_ARATH Transcription and mRNA export factor SUS1 OS=Arabidopsis thaliana GN=SUS1 PE=3 SV=1//4.59788e-35
	Eu-miRn29		EUC07374-RA	Unknown
	Eu-miRn29		EUC04140-RA	Unknown
	Eu-miRn29		EUC19481-RA	gnl|BL_ORD_ID|162876 sp|P46604|HAT22_ARATH Homeobox-leucine zipper protein HAT22 OS=Arabidopsis thaliana GN=HAT22 PE=1 SV=1//2.62671e-88
Eu-miRn30	Eu-miRn30	5	EUC15385-RA	gnl|BL_ORD_ID|139123 sp|A2WW87|GAM1_ORYSI Transcription factor GAMYB OS=Oryza sativa subsp. indica GN=GAM1 PE=2 SV=1//4.3348e-67
	Eu-miRn30		EUC11854-RA	gnl|BL_ORD_ID|19739 sp|Q9C5W9|ARFR_ARATH Auxin response factor 18 OS=Arabidopsis thaliana GN=ARF18 PE=2 SV=1//2.8829e-140
	Eu-miRn30		EUC23727-RA	gnl|BL_ORD_ID|458315 sp|Q9M903|TGD4_ARATH Protein TRIGALACTOSYLDIACYLGLYCEROL 4, chloroplastic OS=Arabidopsis thaliana GN=TGD4 PE=1 SV=1//1.32873e-77
	Eu-miRn30		EUC07715-RA	Unknown
	Eu-miRn30		EUC19695-RA	gnl|BL_ORD_ID|211015 sp|Q58G01|LHWL3_ARATH Transcription factor bHLH155 OS=Arabidopsis thaliana GN=BHLH155 PE=2 SV=1//2.79262e-14
Eu-miRn33	Eu-miRn33	2	EUC22965-RA	gnl|BL_ORD_ID|74027 sp|Q9SAA9|CP511_ARATH Sterol 14-demethylase OS=Arabidopsis thaliana GN=CYP51G1 PE=1 SV=1//1.13745e-06
	Eu-miRn33		EUC25232-RA	Unknown
Eu-miRn35		0
Eu-miRn36		0
Eu-miRn37	Eu-miRn37	2	EUC21678-RA	gnl|BL_ORD_ID|294539 sp|A7PZL3|PGLR_VITVI Probable polygalacturonase OS=Vitis vinifera GN=GSVIVT00026920001 PE=1 SV=1//4.30685e-101
	Eu-miRn37		EUC24194-RA	gnl|BL_ORD_ID|211346 sp|C6L7U1|LIN1_LOTJA Putative E3 ubiquitin-protein ligase LIN-1 OS=Lotus japonicus GN=CERBERUS PE=2 SV=2//0
Eu-miRn38	Eu-miRn38	4	EUC00425-RA	gnl|BL_ORD_ID|371766 sp|P35685|RL7A_ORYSJ 60S ribosomal protein L7a OS=Oryza sativa subsp. japonica GN=RPL7A PE=2 SV=1//1.70254e-107
	Eu-miRn38		EUC18138-RA	Unknown
	Eu-miRn38		EUC03773-RA	gnl|BL_ORD_ID|263855 sp|B3NU20|NO66_DROER Bifunctional lysine-specific demethylase and histidyl-hydroxylase NO66 OS=Drosophila erecta GN=GG18702 PE=3 SV=1//1.00554e-12
	Eu-miRn38		EUC07977-RA	gnl|BL_ORD_ID|302442 sp|Q940Y9|POLL2_ARATH Putative ion channel POLLUX-like 2 OS=Arabidopsis thaliana GN=At5g43745 PE=2 SV=1//0
Eu-miRn4	Eu-miRn4	7	EUC25692-RA	gnl|BL_ORD_ID|29549 sp|Q9ZU11|ATB15_ARATH Homeobox-leucine zipper protein ATHB-15 OS=Arabidopsis thaliana GN=ATHB-15 PE=1 SV=1//0
	Eu-miRn4		EUC16387-RA	gnl|BL_ORD_ID|337005 sp|Q9SE43|REV_ARATH Homeobox-leucine zipper protein REVOLUTA OS=Arabidopsis thaliana GN=REV PE=1 SV=2//0
	Eu-miRn4		EUC13752-RA	gnl|BL_ORD_ID|337005 sp|Q9SE43|REV_ARATH Homeobox-leucine zipper protein REVOLUTA OS=Arabidopsis thaliana GN=REV PE=1 SV=2//0
	Eu-miRn4		EUC25115-RA	gnl|BL_ORD_ID|29549 sp|Q9ZU11|ATB15_ARATH Homeobox-leucine zipper protein ATHB-15 OS=Arabidopsis thaliana GN=ATHB-15 PE=1 SV=1//0
	Eu-miRn4		EUC04783-RA	gnl|BL_ORD_ID|19732 sp|A2YG67|ARFQ_ORYSI Auxin response factor 17 OS=Oryza sativa subsp. indica GN=ARF17 PE=3 SV=1//3.6162e-23
	Eu-miRn4		EUC14627-RA	gnl|BL_ORD_ID|509378 sp|Q9C9N5|Y1668_ARATH Probable inactive leucine-rich repeat receptor-like protein kinase At1g66830 OS=Arabidopsis thaliana GN=At1g66830 PE=2 SV=1//1.17702e-22
	Eu-miRn4		EUC26454-RA	gnl|BL_ORD_ID|476903 sp|Q9LYT3|TT12_ARATH Protein TRANSPARENT TESTA 12 OS=Arabidopsis thaliana GN=TT12 PE=2 SV=1//9.19634e-105
Eu-miRn40	Eu-miRn40	3	EUC23230-RA	gnl|BL_ORD_ID|424084 sp|Q501H5|SFH13_ARATH Phosphatidylinositol/phosphatidylcholine transfer protein SFH13 OS=Arabidopsis thaliana GN=SFH13 PE=2 SV=1//0
	Eu-miRn40		EUC11994-RA	gnl|BL_ORD_ID|309378 sp|Q5E9Y6|PRUNE_BOVIN Protein prune homolog OS=Bos taurus GN=PRUNE PE=2 SV=1//2.87599e-25
	Eu-miRn40		EUC05891-RA	gnl|BL_ORD_ID|133595 sp|Q8LPQ9|FPA_ARATH Flowering time control protein FPA OS=Arabidopsis thaliana GN=FPA PE=2 SV=2//1.67264e-167
Eu-miRn41	Eu-miRn41	2	EUC23958-RA	gnl|BL_ORD_ID|418570 sp|A2YMP7|SCAM1_ORYSI Putative secretory carrier-associated membrane protein 1 OS=Oryza sativa subsp. indica GN=SCAMP1 PE=3 SV=1//8.41917e-145
	Eu-miRn41		EUC13749-RA	gnl|BL_ORD_ID|238845 sp|Q86VX9|MON1A_HUMAN Vacuolar fusion protein MON1 homolog A OS=Homo sapiens GN=MON1A PE=1 SV=2//4.33309e-69
Eu-miRn42	Eu-miRn42	6	EUC06674-RA	gnl|BL_ORD_ID|39867 sp|P46379|BAG6_HUMAN Large proline-rich protein BAG6 OS=Homo sapiens GN=BAG6 PE=1 SV=2//2.03596e-12
	Eu-miRn42		EUC06057-RA	Unknown
	Eu-miRn42		EUC17121-RA	gnl|BL_ORD_ID|61821 sp|O64843|CID7_ARATH Polyadenylate-binding protein-interacting protein 7 OS=Arabidopsis thaliana GN=CID7 PE=1 SV=1//0
	Eu-miRn42		EUC08587-RA	gnl|BL_ORD_ID|46616 sp|Q9ZVT9|C2GR1_ARATH C2 and GRAM domain-containing protein At1g03370 OS=Arabidopsis thaliana GN=At1g03370 PE=2 SV=4//8.72736e-09
	Eu-miRn42		EUC08974-RA	gnl|BL_ORD_ID|141463 sp|Q5M868|GBA2_RAT Non-lysosomal glucosylceramidase OS=Rattus norvegicus GN=Gba2 PE=2 SV=2//3.24465e-179
	Eu-miRn42		EUC19693-RA	gnl|BL_ORD_ID|314490 sp|Q9FN37|PSKR2_ARATH Phytosulfokine receptor 2 OS=Arabidopsis thaliana GN=PSKR2 PE=2 SV=1//3.35346e-12
Eu-miRn43		0
Eu-miRn44	Eu-miRn44	3	EUC17730-RA	Unknown
	Eu-miRn44		EUC11551-RA	gnl|BL_ORD_ID|516268 sp|Q9SVM0|Y3078_ARATH BTB/POZ domain-containing protein At3g50780 OS=Arabidopsis thaliana GN=At3g50780 PE=2 SV=1//0
	Eu-miRn44		EUC00510-RA	gnl|BL_ORD_ID|159082 sp|Q6NLB0|GSTL1_ARATH Glutathione S-transferase L1 OS=Arabidopsis thaliana GN=GSTL1 PE=2 SV=1//5.65103e-15
Eu-miRn45	Eu-miRn45	4	EUC22319-RA	gnl|BL_ORD_ID|12383 sp|Q9LNQ4|ALA4_ARATH Putative phospholipid-transporting ATPase 4 OS=Arabidopsis thaliana GN=ALA4 PE=3 SV=2//2.06629e-32
	Eu-miRn45		EUC22320-RA	gnl|BL_ORD_ID|71450 sp|Q8H1F4|COPZ3_ARATH Coatomer subunit zeta-3 OS=Arabidopsis thaliana GN=At4g08520 PE=2 SV=1//2.00676e-74
	Eu-miRn45		EUC07613-RA	gnl|BL_ORD_ID|12384 sp|Q9SGG3|ALA5_ARATH Putative phospholipid-transporting ATPase 5 OS=Arabidopsis thaliana GN=ALA5 PE=3 SV=1//3.42835e-63
	Eu-miRn45		EUC05834-RA	Unknown
Eu-miRn46	Eu-miRn46	2	EUC15336-RA	Unknown
	Eu-miRn46		EUC08539-RA	Unknown
Eu-miRn47	Eu-miRn47	3	EUC14134-RA	gnl|BL_ORD_ID|268482 sp|Q96P11|NSUN5_HUMAN Probable 28S rRNA (cytosine-C(5))-methyltransferase OS=Homo sapiens GN=NSUN5 PE=1 SV=2//1.83315e-70
	Eu-miRn47		EUC01496-RA	gnl|BL_ORD_ID|500715 sp|Q9C516|XLG3_ARATH Extra-large guanine nucleotide-binding protein 3 OS=Arabidopsis thaliana GN=XLG3 PE=1 SV=1//2.84031e-09
	Eu-miRn47		EUC06624-RA	gnl|BL_ORD_ID|252141 sp|P10290|MYBC_MAIZE Anthocyanin regulatory C1 protein OS=Zea mays GN=C1 PE=2 SV=1//1.41076e-57
Eu-miRn48	Eu-miRn48	4	EUC09367-RA	gnl|BL_ORD_ID|76027 sp|P63155|CRNL1_RAT Crooked neck-like protein 1 OS=Rattus norvegicus GN=Crnkl1 PE=2 SV=1//0
	Eu-miRn48		EUC01763-RA	gnl|BL_ORD_ID|339027 sp|Q7XA40|RGA3_SOLBU Putative disease resistance protein RGA3 OS=Solanum bulbocastanum GN=RGA3 PE=2 SV=2//5.74319e-14
	Eu-miRn48		EUC11599-RA	Unknown
	Eu-miRn48		EUC21586-RA	gnl|BL_ORD_ID|265546 sp|Q0WL52|NPY5_ARATH BTB/POZ domain-containing protein NPY5 OS=Arabidopsis thaliana GN=NPY5 PE=2 SV=2//0
Eu-miRn49	Eu-miRn49	4	EUC16296-RA	gnl|BL_ORD_ID|30606 sp|O81635|ATK4_ARATH Kinesin-4 OS=Arabidopsis thaliana GN=ATK4 PE=1 SV=2//0
	Eu-miRn49		EUC08516-RA	Unknown
	Eu-miRn49		EUC16746-RA	gnl|BL_ORD_ID|217379 sp|Q9LXA5|LRK91_ARATH L-type lectin-domain containing receptor kinase IX.1 OS=Arabidopsis thaliana GN=LECRK91 PE=2 SV=1//1.25362e-35
	Eu-miRn49		EUC04380-RA	gnl|BL_ORD_ID|454274 sp|Q84M91|TANB_ARATH Probable microtubule-binding protein TANGLED OS=Arabidopsis thaliana GN=TAN PE=2 SV=1//6.40561e-101
Eu-miRn5	Eu-miRn5	2	EUC13059-RA	gnl|BL_ORD_ID|407058 sp|Q9FLF0|RS92_ARATH 40S ribosomal protein S9-2 OS=Arabidopsis thaliana GN=RPS9C PE=2 SV=1//3.75888e-43
	Eu-miRn5		EUC14639-RA	gnl|BL_ORD_ID|50690 sp|Q96PB1|CASD1_HUMAN CAS1 domain-containing protein 1 OS=Homo sapiens GN=CASD1 PE=2 SV=1//2.19842e-56
Eu-miRn50	Eu-miRn50	4	EUC14229-RA	Unknown
	Eu-miRn50		EUC07233-RA	gnl|BL_ORD_ID|21796 sp|Q84JT7|ARID1_ARATH AT-rich interactive domain-containing protein 1 OS=Arabidopsis thaliana GN=ARID1 PE=2 SV=1//4.88854e-29
	Eu-miRn50		EUC12223-RA	gnl|BL_ORD_ID|428747 sp|O43290|SNUT1_HUMAN U4/U6.U5 tri-snRNP-associated protein 1 OS=Homo sapiens GN=SART1 PE=1 SV=1//1.51357e-16
	Eu-miRn50		EUC17629-RA	gnl|BL_ORD_ID|436226 sp|F4KEM0|STIL4_ARATH Protein STICHEL-like 4 OS=Arabidopsis thaliana GN=At5g45720 PE=2 SV=1//0
Eu-miRn52	Eu-miRn52	3	EUC03236-RA	gnl|BL_ORD_ID|418797 sp|O23210|SCL15_ARATH Scarecrow-like protein 15 OS=Arabidopsis thaliana GN=SCL15 PE=2 SV=3//3.05361e-142
	Eu-miRn52		EUC03199-RA	gnl|BL_ORD_ID|418817 sp|O81316|SCL6_ARATH Scarecrow-like protein 6 OS=Arabidopsis thaliana GN=SCL6 PE=1 SV=1//1.61895e-125
	Eu-miRn52		EUC07008-RA	gnl|BL_ORD_ID|418817 sp|O81316|SCL6_ARATH Scarecrow-like protein 6 OS=Arabidopsis thaliana GN=SCL6 PE=1 SV=1//6.67792e-99
Eu-miRn54	Eu-miRn54	15	EUC02556-RA	gnl|BL_ORD_ID|480450 sp|P0C7P7|U74E1_ARATH UDP-glycosyltransferase 74E1 OS=Arabidopsis thaliana GN=UGT74E1 PE=3 SV=1//2.99013e-64
	Eu-miRn54		EUC05969-RA	gnl|BL_ORD_ID|77212 sp|P45432|CSN1_ARATH COP9 signalosome complex subunit 1 OS=Arabidopsis thaliana GN=CSN1 PE=1 SV=2//4.17633e-28
	Eu-miRn54		EUC24117-RA	gnl|BL_ORD_ID|3202 sp|Q8RWI9|AB15G_ARATH ABC transporter G family member 15 OS=Arabidopsis thaliana GN=ABCG15 PE=2 SV=2//0
	Eu-miRn54		EUC17430-RA	gnl|BL_ORD_ID|278680 sp|O48528|OP163_ARATH Outer envelope pore protein 16-3, chloroplastic/mitochondrial OS=Arabidopsis thaliana GN=OEP163 PE=1 SV=1//7.09428e-58
	Eu-miRn54		EUC09624-RA	gnl|BL_ORD_ID|419456 sp|Q9FLH8|SCRK7_ARATH Probable fructokinase-7 OS=Arabidopsis thaliana GN=At5g51830 PE=1 SV=1//1.14214e-170
	Eu-miRn54		EUC25182-RA	gnl|BL_ORD_ID|77212 sp|P45432|CSN1_ARATH COP9 signalosome complex subunit 1 OS=Arabidopsis thaliana GN=CSN1 PE=1 SV=2//4.4024e-27
	Eu-miRn54		EUC02863-RA	gnl|BL_ORD_ID|77212 sp|P45432|CSN1_ARATH COP9 signalosome complex subunit 1 OS=Arabidopsis thaliana GN=CSN1 PE=1 SV=2//3.09646e-28
	Eu-miRn54		EUC13633-RA	gnl|BL_ORD_ID|264210 sp|Q7T0Q5|NOL10_XENLA Nucleolar protein 10 OS=Xenopus laevis GN=nol10 PE=2 SV=1//6.19524e-142
	Eu-miRn54		EUC25387-RA	gnl|BL_ORD_ID|480669 sp|Q9LKA4|UBA2C_ARATH UBP1-associated protein 2C OS=Arabidopsis thaliana GN=UBA2C PE=2 SV=1//1.13079e-10
	Eu-miRn54		EUC00576-RA	Unknown
	Eu-miRn54		EUC06587-RA	gnl|BL_ORD_ID|152249 sp|Q944I4|GLYK_ARATH D-glycerate 3-kinase, chloroplastic OS=Arabidopsis thaliana GN=GLYK PE=1 SV=2//6.76691e-140
	Eu-miRn54		EUC06588-RA	gnl|BL_ORD_ID|152249 sp|Q944I4|GLYK_ARATH D-glycerate 3-kinase, chloroplastic OS=Arabidopsis thaliana GN=GLYK PE=1 SV=2//0
	Eu-miRn54		EUC04397-RA	Unknown
	Eu-miRn54		EUC25385-RA	gnl|BL_ORD_ID|480669 sp|Q9LKA4|UBA2C_ARATH UBP1-associated protein 2C OS=Arabidopsis thaliana GN=UBA2C PE=2 SV=1//1.78562e-90
	Eu-miRn54		EUC18147-RA	gnl|BL_ORD_ID|520711 sp|P58223|Y4837_ARATH KH domain-containing protein At4g18375 OS=Arabidopsis thaliana GN=At4g18375 PE=2 SV=1//0
Eu-miRn55	Eu-miRn55	2	EUC01464-RA	gnl|BL_ORD_ID|76157 sp|Q6YYA3|CRS1_ORYSJ Chloroplastic group IIA intron splicing facilitator CRS1, chloroplastic OS=Oryza sativa subsp. japonica GN=Os08g0360100 PE=2 SV=1//1.0413e-109
	Eu-miRn55		EUC01299-RA	gnl|BL_ORD_ID|44098 sp|Q9SJJ3|BLH8_ARATH BEL1-like homeodomain protein 8 OS=Arabidopsis thaliana GN=BLH8 PE=1 SV=1//4.56536e-79
Eu-miRn56	Eu-miRn56	1	EUC06630-RA	gnl|BL_ORD_ID|10021 sp|Q8LEB2|ADHL6_ARATH Alcohol dehydrogenase-like 6 OS=Arabidopsis thaliana GN=At5g24760 PE=2 SV=2//0
Eu-miRn57	Eu-miRn57	5	EUC23577-RA	gnl|BL_ORD_ID|417456 sp|B0G107|SAMH1_DICDI Deoxynucleoside triphosphate triphosphohydrolase SAMHD1 homolog OS=Dictyostelium discoideum GN=DDB_G0272484 PE=3 SV=1//1.80418e-47
	Eu-miRn57		EUC17358-RA	gnl|BL_ORD_ID|417456 sp|B0G107|SAMH1_DICDI Deoxynucleoside triphosphate triphosphohydrolase SAMHD1 homolog OS=Dictyostelium discoideum GN=DDB_G0272484 PE=3 SV=1//3.02793e-100
	Eu-miRn57		EUC22340-RA	gnl|BL_ORD_ID|382859 sp|P93194|RPK1_IPONI Receptor-like protein kinase OS=Ipomoea nil GN=INRPK1 PE=2 SV=2//5.63662e-06
	Eu-miRn57		EUC18386-RA	Unknown
	Eu-miRn57		EUC19522-RA	Unknown
Eu-miRn58	Eu-miRn58	2	EUC18251-RA	gnl|BL_ORD_ID|412331 sp|Q9M392|RTNLL_ARATH Reticulon-like protein B12 OS=Arabidopsis thaliana GN=RTNLB12 PE=2 SV=1//7.46137e-48
	Eu-miRn58		EUC16585-RA	gnl|BL_ORD_ID|437105 sp|Q84LB6|SUCB_SOLLC Succinyl-CoA ligase [ADP-forming] subunit beta, mitochondrial OS=Solanum lycopersicum PE=1 SV=1//0
Eu-miRn59	Eu-miRn59	7	EUC20986-RA	gnl|BL_ORD_ID|16730 sp|P47927|AP2_ARATH Floral homeotic protein APETALA 2 OS=Arabidopsis thaliana GN=AP2 PE=1 SV=1//3.8411e-87
	Eu-miRn59		EUC17488-RA	gnl|BL_ORD_ID|16730 sp|P47927|AP2_ARATH Floral homeotic protein APETALA 2 OS=Arabidopsis thaliana GN=AP2 PE=1 SV=1//4.37164e-115
	Eu-miRn59		EUC00521-RA	gnl|BL_ORD_ID|329649 sp|Q9SK03|RAP27_ARATH Ethylene-responsive transcription factor RAP2-7 OS=Arabidopsis thaliana GN=RAP2-7 PE=2 SV=2//2.27986e-68
	Eu-miRn59		EUC21154-RA	gnl|BL_ORD_ID|329649 sp|Q9SK03|RAP27_ARATH Ethylene-responsive transcription factor RAP2-7 OS=Arabidopsis thaliana GN=RAP2-7 PE=2 SV=2//2.58101e-94
	Eu-miRn59		EUC04170-RA	gnl|BL_ORD_ID|61156 sp|Q9ZV43|CHR8_ARATH Protein CHROMATIN REMODELING 8 OS=Arabidopsis thaliana GN=CHR8 PE=2 SV=1//7.00554e-69
	Eu-miRn59		EUC11951-RA	gnl|BL_ORD_ID|425142 sp|F4IP13|SHGR6_ARATH Protein SHOOT GRAVITROPISM 6 OS=Arabidopsis thaliana GN=SGR6 PE=2 SV=1//3.22041e-156
	Eu-miRn59		EUC10196-RA	Unknown
Eu-miRn60	Eu-miRn60	2	EUC01935-RA	gnl|BL_ORD_ID|287157 sp|Q9T074|PCKA_ARATH Phosphoenolpyruvate carboxykinase [ATP] OS=Arabidopsis thaliana GN=PCKA PE=1 SV=1//0
	Eu-miRn60	1	EUC24472-RA	gnl|BL_ORD_ID|6201 sp|Q3ZPN4|ACMAT_VITLA Methanol O-anthraniloyltransferase OS=Vitis labrusca GN=AMAT PE=1 SV=1//4.85238e-135
Eu-miRn61	Eu-miRn61	0	EUC01213-RA	gnl|BL_ORD_ID|263894 sp|Q9ZPV5|NOC2L_ARATH Nucleolar complex protein 2 homolog OS=Arabidopsis thaliana GN=At2g18220 PE=3 SV=2//4.02132e-109
Eu-miRn62
Eu-miRn63	Eu-miRn63	3	EUC05508-RA	gnl|BL_ORD_ID|489288 sp|Q9FN03|UVR8_ARATH Ultraviolet-B receptor UVR8 OS=Arabidopsis thaliana GN=UVR8 PE=1 SV=1//7.62308e-26
	Eu-miRn63		EUC04900-RA	Unknown
	Eu-miRn63		EUC17609-RA	gnl|BL_ORD_ID|106989 sp|Q9C7U5|E132_ARATH Glucan endo-1,3-beta-glucosidase 2 OS=Arabidopsis thaliana GN=At1g66250 PE=1 SV=2//0
Eu-miRn64	Eu-miRn64	2	EUC03340-RA	gnl|BL_ORD_ID|505163 sp|P45103|Y1198_HAEIN Uncharacterized protein HI_1198 OS=Haemophilus influenzae (strain ATCC 51907 / DSM 11121 / KW20 / Rd) GN=HI_1198 PE=3 SV=1//7.31632e-31
	Eu-miRn64		EUC12223-RA	gnl|BL_ORD_ID|428747 sp|O43290|SNUT1_HUMAN U4/U6.U5 tri-snRNP-associated protein 1 OS=Homo sapiens GN=SART1 PE=1 SV=1//1.51357e-16
Eu-miRn65	Eu-miRn65	4	EUC07459-RA	Unknown
	Eu-miRn65		EUC22153-RA	gnl|BL_ORD_ID|456325 sp|Q9S7W5|TCP13_ARATH Transcription factor TCP13 OS=Arabidopsis thaliana GN=TCP13 PE=1 SV=1//1.6644e-43
	Eu-miRn65		EUC17400-RA	Unknown
	Eu-miRn65		EUC22487-RA	gnl|BL_ORD_ID|186398 sp|Q9LJM4|IKU2_ARATH Receptor-like protein kinase HAIKU2 OS=Arabidopsis thaliana GN=IKU2 PE=1 SV=1//0
Eu-miRn66	Eu-miRn66	3	EUC00934-RA	gnl|BL_ORD_ID|39941 sp|Q8VYW2|BAM9_ARATH Inactive beta-amylase 9 OS=Arabidopsis thaliana GN=BAM9 PE=2 SV=1//1.33588e-163
	Eu-miRn66		EUC23343-RA	gnl|BL_ORD_ID|178345 sp|Q9SKY8|HSP7H_ARATH Heat shock 70 kDa protein 8 OS=Arabidopsis thaliana GN=HSP70-8 PE=1 SV=1//0
	Eu-miRn66		EUC05823-RA	gnl|BL_ORD_ID|467698 sp|Q27GK7|TPR4_ARATH Topless-related protein 4 OS=Arabidopsis thaliana GN=TPR4 PE=1 SV=2//0
Eu-miRn68	Eu-miRn68	1	EUC01757-RA	Unknown
Eu-miRn69		0
Eu-miRn7	Eu-miRn7	3	EUC17572-RA	gnl|BL_ORD_ID|519617 sp|C0LGR3|Y4265_ARATH Probable LRR receptor-like serine/threonine-protein kinase At4g26540 OS=Arabidopsis thaliana GN=At4g26540 PE=2 SV=1//3.16955e-56
	Eu-miRn7		EUC15409-RA	gnl|BL_ORD_ID|519617 sp|C0LGR3|Y4265_ARATH Probable LRR receptor-like serine/threonine-protein kinase At4g26540 OS=Arabidopsis thaliana GN=At4g26540 PE=2 SV=1//4.90264e-39
	Eu-miRn7		EUC04856-RA	gnl|BL_ORD_ID|10929 sp|Q9FKK2|AGL62_ARATH Agamous-like MADS-box protein AGL62 OS=Arabidopsis thaliana GN=AGL62 PE=1 SV=1//5.60003e-10
Eu-miRn70	Eu-miRn70	5	EUC12334-RA	gnl|BL_ORD_ID|113647 sp|O24606|EIN3_ARATH Protein ETHYLENE INSENSITIVE 3 OS=Arabidopsis thaliana GN=EIN3 PE=1 SV=1//8.52298e-10
	Eu-miRn70		EUC14639-RA	gnl|BL_ORD_ID|50690 sp|Q96PB1|CASD1_HUMAN CAS1 domain-containing protein 1 OS=Homo sapiens GN=CASD1 PE=2 SV=1//2.19842e-56
	Eu-miRn70		EUC18890-RA	gnl|BL_ORD_ID|4049 sp|Q38970|ACC1_ARATH Acetyl-CoA carboxylase 1 OS=Arabidopsis thaliana GN=ACC1 PE=1 SV=1//0
	Eu-miRn70		EUC07008-RA	gnl|BL_ORD_ID|418817 sp|O81316|SCL6_ARATH Scarecrow-like protein 6 OS=Arabidopsis thaliana GN=SCL6 PE=1 SV=1//6.67792e-99
	Eu-miRn70		EUC20138-RA	gnl|BL_ORD_ID|427855 sp|A1A4J7|SMG8_BOVIN Protein SMG8 OS=Bos taurus GN=SMG8 PE=2 SV=2//1.19537e-23
Eu-miRn71		0
Eu-miRn72		0
Eu-miRn73	Eu-miRn73	2	EUC05216-RA	gnl|BL_ORD_ID|118642 sp|Q5IBC5|ESP1_ARATH Separase OS=Arabidopsis thaliana GN=ESP1 PE=2 SV=1//0
	Eu-miRn73		EUC09646-RA	gnl|BL_ORD_ID|142537 sp|F4HTM3|GCS1_ARATH Mannosyl-oligosaccharide glucosidase GCS1 OS=Arabidopsis thaliana GN=GCS1 PE=1 SV=1//0
Eu-miRn74		0
Eu-miRn75	Eu-miRn75	5	EUC24156-RA	gnl|BL_ORD_ID|89490 sp|Q94A94|DCDA2_ARATH Diaminopimelate decarboxylase 2, chloroplastic OS=Arabidopsis thaliana GN=LYSA2 PE=2 SV=1//0
	Eu-miRn75		EUC07188-RA	gnl|BL_ORD_ID|48949 sp|Q8LF20|CAP2_ARATH Putative clathrin assembly protein At2g25430 OS=Arabidopsis thaliana GN=At2g25430 PE=1 SV=2//0
	Eu-miRn75		EUC16191-RA	gnl|BL_ORD_ID|253266 sp|Q94JX9|NACA2_ARATH Nascent polypeptide-associated complex subunit alpha-like protein 2 OS=Arabidopsis thaliana GN=At3g49470 PE=2 SV=2//6.71022e-56
	Eu-miRn75		EUC13094-RA	gnl|BL_ORD_ID|56380 sp|P73548|CDSA_SYNY3 Phosphatidate cytidylyltransferase OS=Synechocystis sp. (strain PCC 6803 / Kazusa) GN=cdsA PE=3 SV=1//1.16625e-47
	Eu-miRn75		EUC12203-RA	gnl|BL_ORD_ID|48939 sp|Q8S9J8|CAP1_ARATH Probable clathrin assembly protein At4g32285 OS=Arabidopsis thaliana GN=At4g32285 PE=1 SV=2//6.12043e-08
Eu-miRn76	Eu-miRn76	1	EUC26677-RA	Unknown
Eu-miRn77	Eu-miRn77	6	EUC17443-RA	gnl|BL_ORD_ID|480453 sp|O22822|U74F2_ARATH UDP-glycosyltransferase 74F2 OS=Arabidopsis thaliana GN=UGT74F2 PE=1 SV=1//2.07174e-133
	Eu-miRn77		EUC18366-RA	gnl|BL_ORD_ID|483271 sp|Q9LX14|UFC_ARATH Protein UPSTREAM OF FLC OS=Arabidopsis thaliana GN=UFC PE=2 SV=1//2.89674e-06
	Eu-miRn77		EUC03467-RA	Unknown
	Eu-miRn77		EUC16430-RA	Unknown
	Eu-miRn77		EUC13273-RA	gnl|BL_ORD_ID|404523 sp|Q9M3V8|RS6_ASPOF 40S ribosomal protein S6 OS=Asparagus officinalis GN=rps6 PE=2 SV=1//5.45655e-128
	Eu-miRn77		EUC18842-RA	gnl|BL_ORD_ID|432656 sp|Q8UVK2|SPT6H_DANRE Transcription elongation factor SPT6 OS=Danio rerio GN=supt6h PE=1 SV=1//1.06932e-127
Eu-miRn78	Eu-miRn78	1	EUC07536-RA	Unknown
Eu-miRn79	Eu-miRn79	2	EUC00716-RA	gnl|BL_ORD_ID|423746 sp|Q5LJZ2|SET1_DROME Histone-lysine N-methyltransferase SETD1 OS=Drosophila melanogaster GN=Set1 PE=1 SV=1//2.20399e-55
	Eu-miRn79		EUC12645-RA	gnl|BL_ORD_ID|114065 sp|Q40863|EMB8_PICGL Embryogenesis-associated protein EMB8 OS=Picea glauca GN=EMB8 PE=2 SV=1//2.37463e-38
Eu-miRn8		0
Eu-miRn81	Eu-miRn81	1	EUC23383-RA	gnl|BL_ORD_ID|225716 sp|Q869L3|MDN1_DICDI Midasin OS=Dictyostelium discoideum GN=mdn1 PE=3 SV=2//4.24649e-10
Eu-miRn82		0
Eu-miRn83	Eu-miRn83	2	EUC06511-RA	gnl|BL_ORD_ID|56242 sp|Q42479|CDPK3_ARATH Calcium-dependent protein kinase 3 OS=Arabidopsis thaliana GN=CPK3 PE=1 SV=1//0
	Eu-miRn83		EUC18098-RA	gnl|BL_ORD_ID|168214 sp|P46607|HGL2_ARATH Homeobox-leucine zipper protein GLABRA 2 OS=Arabidopsis thaliana GN=GL2 PE=2 SV=3//0
Eu-miRn88	Eu-miRn88	1	EUC20264-RA	gnl|BL_ORD_ID|65962 sp|Q9SYQ8|CLV1_ARATH Receptor protein kinase CLAVATA1 OS=Arabidopsis thaliana GN=CLV1 PE=1 SV=3//1.30031e-08
Eu-miRn89	Eu-miRn89	7	EUC12652-RA	Unknown
	Eu-miRn89		EUC05832-RA	gnl|BL_ORD_ID|458456 sp|Q39117|TGT2_ARATH Trihelix transcription factor GT-2 OS=Arabidopsis thaliana GN=GT-2 PE=2 SV=1//5.25647e-14
	Eu-miRn89		EUC21578-RA	gnl|BL_ORD_ID|507569 sp|Q9ZVM9|Y1461_ARATH Probable serine/threonine-protein kinase At1g54610 OS=Arabidopsis thaliana GN=At1g54610 PE=1 SV=1//3.61059e-65
	Eu-miRn89		EUC09977-RA	gnl|BL_ORD_ID|287657 sp|P44439|PCNB_HAEIN Poly(A) polymerase I OS=Haemophilus influenzae (strain ATCC 51907 / DSM 11121 / KW20 / Rd) GN=pcnB PE=3 SV=1//9.17457e-31
	Eu-miRn89		EUC06932-RA	Unknown
	Eu-miRn89		EUC16020-RA	gnl|BL_ORD_ID|66951 sp|Q9M0A4|CNGC9_ARATH Putative cyclic nucleotide-gated ion channel 9 OS=Arabidopsis thaliana GN=CNGC9 PE=2 SV=1//0
	Eu-miRn89		EUC01591-RA	gnl|BL_ORD_ID|499635 sp|Q9XEC3|WRK42_ARATH Probable WRKY transcription factor 42 OS=Arabidopsis thaliana GN=WRKY42 PE=2 SV=1//4.98796e-52
Eu-miRn9		0
Eu-miRn90	Eu-miRn90	2	EUC26674-RA	gnl|BL_ORD_ID|268523 sp|O22944|NTAQ1_ARATH Protein N-terminal glutamine amidohydrolase OS=Arabidopsis thaliana GN=At2g41760 PE=1 SV=1//5.32482e-57
	Eu-miRn90		EUC05090-RA	Unknown
Eu-miRn91	Eu-miRn91	4	EUC18416-RA	Unknown
	Eu-miRn91		EUC03941-RA	gnl|BL_ORD_ID|42037 sp|Q56078|BGLX_SALTY Periplasmic beta-glucosidase OS=Salmonella typhimurium (strain LT2 / SGSC1412 / ATCC 700720) GN=bglX PE=3 SV=2//1.00955e-31
	Eu-miRn91		EUC03941-RA	gnl|BL_ORD_ID|42037 sp|Q56078|BGLX_SALTY Periplasmic beta-glucosidase OS=Salmonella typhimurium (strain LT2 / SGSC1412 / ATCC 700720) GN=bglX PE=3 SV=2//1.00955e-31
	Eu-miRn91		EUC06786-RA	gnl|BL_ORD_ID|106190 sp|Q6YU51|DXS2_ORYSJ Probable 1-deoxy-D-xylulose-5-phosphate synthase 2, chloroplastic OS=Oryza sativa subsp. japonica GN=Os07g0190000 PE=2 SV=1//0
Eu-miRn92	Eu-miRn92	3	EUC11711-RA	gnl|BL_ORD_ID|56267 sp|Q9ZV15|CDPKK_ARATH Calcium-dependent protein kinase 20 OS=Arabidopsis thaliana GN=CPK20 PE=3 SV=1//0
	Eu-miRn92		EUC26190-RA	gnl|BL_ORD_ID|467823 sp|B9RXW0|TPS7_RICCO Alpha-farnesene synthase OS=Ricinus communis GN=TPS7 PE=1 SV=2//8.70941e-91
	Eu-miRn92		EUC12546-RA	gnl|BL_ORD_ID|144356 sp|Q9M153|GDL61_ARATH GDSL esterase/lipase At4g01130 OS=Arabidopsis thaliana GN=At4g01130 PE=2 SV=1//4.75134e-43
Eu-miRn93	Eu-miRn93	2	EUC16774-RA	gnl|BL_ORD_ID|418822 sp|O80933|SCL9_ARATH Scarecrow-like protein 9 OS=Arabidopsis thaliana GN=SCL9 PE=2 SV=1//5.38717e-57
	Eu-miRn93		EUC16773-RA	gnl|BL_ORD_ID|418822 sp|O80933|SCL9_ARATH Scarecrow-like protein 9 OS=Arabidopsis thaliana GN=SCL9 PE=2 SV=1//1.17117e-169
Eu-miRn96		0
Eu-miRn97	Eu-miRn97	1	EUC21432-RA	gnl|BL_ORD_ID|42136 sp|Q93W88|BH137_ARATH Transcription factor bHLH137 OS=Arabidopsis thaliana GN=BHLH137 PE=2 SV=1//9.44297e-50
Eu-miRn98	Eu-miRn98	3	EUC13826-RA	gnl|BL_ORD_ID|16751 sp|Q9C744|AP3D_ARATH AP-3 complex subunit delta OS=Arabidopsis thaliana GN=DELTA-ADR PE=1 SV=1//0
	Eu-miRn98		EUC24068-RA	gnl|BL_ORD_ID|102625 sp|O48901|DPOD1_SOYBN DNA polymerase delta catalytic subunit OS=Glycine max GN=POLD1 PE=2 SV=1//0
	Eu-miRn98		EUC04670-RA	Unknown
Eu-miRn99	Eu-miRn99	2	EUC01845-RA	gnl|BL_ORD_ID|480748 sp|Q5ZJQ8|UBAC2_CHICK Ubiquitin-associated domain-containing protein 2 OS=Gallus gallus GN=UBAC2 PE=2 SV=1//4.34118e-20
	Eu-miRn99		EUC25362-RA	gnl|BL_ORD_ID|1647 sp|Q84LF0|5EAS2_NICAT 5-epi-aristolochene synthase 2 OS=Nicotiana attenuata PE=1 SV=1//0
