# Supplementary material for: Genome-Wide Identification of MicroRNAs and Their Targets in the Leaves and Fruits of Eucommia ulmoides Using High-Throughput Sequencing
Source: Front Plant Sci. 2016 Nov 8;7:1632. doi: 10.3389/fpls.2016.01632 (PMC5099690; doi:10.3389/fpls.2016.01632)
Supplement: Table S7 — KEGG pathway analysis of genes for differentially expressed miRNAs in Eucommia ulmoides. [file Table7.XLS]

## Sheet: Sheet1
Table S7. KEGG pathway analysis of genes for differentially expressed miRNAs in Eucommia ulmoides.
YF Vs MF
Pathway	Pathway ID	Input number	Background number	P Value	Corrected P Value	Input	Hyperlink
Metabolic pathways	ko01100	7	1961	0.515395	0.537804	EUC18890-RA|EUC14800-RA|EUC06630-RA|EUC18906-RA|EUC08272-RA|EUC12483-RA|EUC01666-RA	http://www.genome.jp/kegg-bin/show_pathway?sly01100/sly:101264854%09red/sly:101250973%09red/sly:101259279%09red/sly:101055577%09red/sly:101253423%09red/sly:101249371%09red/sly:544153%09red
Biosynthesis of secondary metabolites	ko01110	4	1036	0.477877	0.537804	EUC06630-RA|EUC14800-RA|EUC12483-RA|EUC01666-RA	http://www.genome.jp/kegg-bin/show_pathway?sly01110/sly:101055577%09red/sly:101264854%09red/sly:101249371%09red/sly:544153%09red
Ribosome	ko03010	2	365	0.356693	0.450559	EUC00425-RA|EUC13273-RA	http://www.genome.jp/kegg-bin/show_pathway?sly03010/sly:101246256%09red/sly:101257286%09red
Plant hormone signal transduction	ko04075	2	301	0.275887	0.389487	EUC12334-RA|EUC11854-RA	http://www.genome.jp/kegg-bin/show_pathway?sly04075/sly:100736509%09red/sly:101253880%09red
Carbon metabolism	ko01200	1	253	0.583651	0.583651	EUC12483-RA	http://www.genome.jp/kegg-bin/show_pathway?sly01200/sly:101264854%09red
Biosynthesis of amino acids	ko01230	2	236	0.193911	0.387823	EUC12483-RA|EUC01666-RA	http://www.genome.jp/kegg-bin/show_pathway?sly01230/sly:101264854%09red/sly:544153%09red
Starch and sucrose metabolism	ko00500	1	204	0.506173	0.537804	EUC08272-RA	http://www.genome.jp/kegg-bin/show_pathway?sly00500/sly:101259279%09red
RNA transport	ko03013	1	167	0.438546	0.526255	EUC17435-RA	http://www.genome.jp/kegg-bin/show_pathway?sly03013/sly:101246938%09red
Glycolysis / Gluconeogenesis	ko00010	2	122	0.0663541	0.387823	EUC06630-RA|EUC12483-RA	http://www.genome.jp/kegg-bin/show_pathway?sly00010/sly:101264854%09red/sly:101249371%09red
Glutathione metabolism	ko00480	1	108	0.311666	0.415555	EUC00510-RA	http://www.genome.jp/kegg-bin/show_pathway?sly00480/sly:101262552%09red
Fatty acid metabolism	ko01212	1	90	0.267685	0.389487	EUC18890-RA	http://www.genome.jp/kegg-bin/show_pathway?sly01212/sly:101250973%09red
Pyruvate metabolism	ko00620	1	90	0.267685	0.389487	EUC18890-RA	http://www.genome.jp/kegg-bin/show_pathway?sly00620/sly:101250973%09red
Ribosome biogenesis in eukaryotes	ko03008	1	90	0.267685	0.389487	EUC10910-RA	http://www.genome.jp/kegg-bin/show_pathway?sly03008/sly:101245392%09red
Carbon fixation in photosynthetic organisms	ko00710	1	80	0.242083	0.389487	EUC12483-RA	http://www.genome.jp/kegg-bin/show_pathway?sly00710/sly:101264854%09red
Nucleotide excision repair	ko03420	1	60	0.188238	0.387823	EUC04170-RA	http://www.genome.jp/kegg-bin/show_pathway?sly03420/sly:101252814%09red
DNA replication	ko03030	1	51	0.16281	0.387823	EUC14621-RA	http://www.genome.jp/kegg-bin/show_pathway?sly03030/sly:101268250%09red
Zeatin biosynthesis	ko00908	1	50	0.159937	0.387823	EUC14800-RA	http://www.genome.jp/kegg-bin/show_pathway?sly00908/sly:101055577%09red
Phenylalanine, tyrosine and tryptophan biosynthesis	ko00400	1	49	0.157055	0.387823	EUC01666-RA	http://www.genome.jp/kegg-bin/show_pathway?sly00400/sly:544153%09red
Fatty acid degradation	ko00071	1	49	0.157055	0.387823	EUC06630-RA	http://www.genome.jp/kegg-bin/show_pathway?sly00071/sly:101249371%09red
Fatty acid biosynthesis	ko00061	1	47	0.151262	0.387823	EUC18890-RA	http://www.genome.jp/kegg-bin/show_pathway?sly00061/sly:101250973%09red
N-Glycan biosynthesis	ko00510	1	43	0.139559	0.387823	EUC18906-RA	http://www.genome.jp/kegg-bin/show_pathway?sly00510/sly:101253423%09red
Tyrosine metabolism	ko00350	1	42	0.136608	0.387823	EUC06630-RA	http://www.genome.jp/kegg-bin/show_pathway?sly00350/sly:101249371%09red
Propanoate metabolism	ko00640	1	33	0.109609	0.387823	EUC18890-RA	http://www.genome.jp/kegg-bin/show_pathway?sly00640/sly:101250973%09red
Degradation of aromatic compounds	ko01220	1	12	0.0433772	0.387823	EUC06630-RA	http://www.genome.jp/kegg-bin/show_pathway?sly01220/sly:101249371%09red
YL Vs ML
Pathway	Pathway ID	Input number	Background number	P Value	Corrected P Value	Input	Hyperlink
Metabolic pathways	ko01100	2	1961	0.439883	0.513197	EUC01101-RA|EUC14800-RA	http://www.genome.jp/kegg-bin/show_pathway?sly01100/sly:101055577%09red/sly:101259924%09red
Biosynthesis of secondary metabolites	ko01110	1	1036	0.552712	0.552712	EUC14800-RA	http://www.genome.jp/kegg-bin/show_pathway?sly01110/sly:101055577%09red
Protein processing in endoplasmic reticulum	ko04141	1	238	0.163377	0.228728	EUC01101-RA	http://www.genome.jp/kegg-bin/show_pathway?sly04141/sly:101259924%09red
mRNA surveillance pathway	ko03015	1	124	0.0886241	0.155092	EUC16017-RA	http://www.genome.jp/kegg-bin/show_pathway?sly03015/sly:101246329%09red
DNA replication	ko03030	1	51	0.0377433	0.0880678	EUC14621-RA	http://www.genome.jp/kegg-bin/show_pathway?sly03030/sly:101268250%09red
Zeatin biosynthesis	ko00908	1	50	0.0370294	0.0880678	EUC14800-RA	http://www.genome.jp/kegg-bin/show_pathway?sly00908/sly:101055577%09red
N-Glycan biosynthesis	ko00510	1	43	0.0320191	0.0880678	EUC01101-RA	http://www.genome.jp/kegg-bin/show_pathway?sly00510/sly:101259924%09red
YL Vs YF
Pathway	Pathway ID	Input number	Background number	P Value	Corrected P Value	Input	Hyperlink
Metabolic pathways	ko01100	6	1961	0.627035	0.687387	EUC00511-RA|EUC18890-RA|EUC06630-RA|EUC09624-RA|EUC06587-RA|EUC06588-RA	http://www.genome.jp/kegg-bin/show_pathway?sly01100/sly:543844%09red/sly:101244755%09red/sly:101249371%09red/sly:101255486%09red/sly:101250973%09red
Biosynthesis of secondary metabolites	ko01110	3	1036	0.663435	0.693591	EUC06587-RA|EUC06588-RA|EUC06630-RA	http://www.genome.jp/kegg-bin/show_pathway?sly01110/sly:101244755%09red/sly:101249371%09red
Ribosome	ko03010	1	365	0.699045	0.699045	EUC00425-RA	http://www.genome.jp/kegg-bin/show_pathway?sly03010/sly:101246256%09red
Plant hormone signal transduction	ko04075	1	301	0.627614	0.687387	EUC12334-RA	http://www.genome.jp/kegg-bin/show_pathway?sly04075/sly:101253880%09red
Protein processing in endoplasmic reticulum	ko04141	1	238	0.541338	0.655304	EUC18613-RA	http://www.genome.jp/kegg-bin/show_pathway?sly04141/sly:101257809%09red
Starch and sucrose metabolism	ko00500	1	204	0.487007	0.622287	EUC09624-RA	http://www.genome.jp/kegg-bin/show_pathway?sly00500/sly:543844%09red
Spliceosome	ko03040	3	185	0.022215	0.127736	EUC25387-RA|EUC12223-RA|EUC25385-RA	http://www.genome.jp/kegg-bin/show_pathway?sly03040/sly:101259124%09red/sly:101246008%09red
Amino sugar and nucleotide sugar metabolism	ko00520	1	123	0.331172	0.448057	EUC09624-RA	http://www.genome.jp/kegg-bin/show_pathway?sly00520/sly:543844%09red
Glycolysis / Gluconeogenesis	ko00010	1	122	0.328987	0.448057	EUC06630-RA	http://www.genome.jp/kegg-bin/show_pathway?sly00010/sly:101249371%09red
Glutathione metabolism	ko00480	1	108	0.297652	0.448057	EUC00510-RA	http://www.genome.jp/kegg-bin/show_pathway?sly00480/sly:101262552%09red
Glycerophospholipid metabolism	ko00564	1	94	0.264897	0.435188	EUC00511-RA	http://www.genome.jp/kegg-bin/show_pathway?sly00564/sly:101255486%09red
Fatty acid metabolism	ko01212	1	90	0.255269	0.435188	EUC18890-RA	http://www.genome.jp/kegg-bin/show_pathway?sly01212/sly:101250973%09red
Pyruvate metabolism	ko00620	1	90	0.255269	0.435188	EUC18890-RA	http://www.genome.jp/kegg-bin/show_pathway?sly00620/sly:101250973%09red
Ribosome biogenesis in eukaryotes	ko03008	1	90	0.255269	0.435188	EUC15551-RA	http://www.genome.jp/kegg-bin/show_pathway?sly03008/sly:101258649%09red
Glyoxylate and dicarboxylate metabolism	ko00630	2	67	0.0206507	0.127736	EUC06587-RA|EUC06588-RA	http://www.genome.jp/kegg-bin/show_pathway?sly00630/sly:101244755%09red
Glycine, serine and threonine metabolism	ko00260	2	67	0.0206507	0.127736	EUC06587-RA|EUC06588-RA	http://www.genome.jp/kegg-bin/show_pathway?sly00260/sly:101244755%09red
Glycerolipid metabolism	ko00561	2	63	0.0184564	0.127736	EUC06587-RA|EUC06588-RA	http://www.genome.jp/kegg-bin/show_pathway?sly00561/sly:101244755%09red
Fructose and mannose metabolism	ko00051	1	59	0.176383	0.405681	EUC09624-RA	http://www.genome.jp/kegg-bin/show_pathway?sly00051/sly:543844%09red
Fatty acid degradation	ko00071	1	49	0.149247	0.381409	EUC06630-RA	http://www.genome.jp/kegg-bin/show_pathway?sly00071/sly:101249371%09red
Fatty acid biosynthesis	ko00061	1	47	0.143716	0.381409	EUC18890-RA	http://www.genome.jp/kegg-bin/show_pathway?sly00061/sly:101250973%09red
Tyrosine metabolism	ko00350	1	42	0.129737	0.381409	EUC06630-RA	http://www.genome.jp/kegg-bin/show_pathway?sly00350/sly:101249371%09red
Propanoate metabolism	ko00640	1	33	0.104013	0.381409	EUC18890-RA	http://www.genome.jp/kegg-bin/show_pathway?sly00640/sly:101250973%09red
Degradation of aromatic compounds	ko01220	1	12	0.0410851	0.188991	EUC06630-RA	http://www.genome.jp/kegg-bin/show_pathway?sly01220/sly:101249371%09red
ML Vs MF
Pathway	Pathway ID	Input number	Background number	P Value	Corrected P Value	Input	Hyperlink
Metabolic pathways	ko01100	7	1961	0.420978	0.495268	EUC00511-RA|EUC01101-RA|EUC06630-RA|EUC09624-RA|EUC06587-RA|EUC06588-RA|EUC18906-RA	http://www.genome.jp/kegg-bin/show_pathway?sly01100/sly:101255486%09red/sly:101244755%09red/sly:543844%09red/sly:101259924%09red/sly:101253423%09red/sly:101249371%09red
Biosynthesis of secondary metabolites	ko01110	3	1036	0.643798	0.643798	EUC06587-RA|EUC06588-RA|EUC06630-RA	http://www.genome.jp/kegg-bin/show_pathway?sly01110/sly:101244755%09red/sly:101249371%09red
Protein processing in endoplasmic reticulum	ko04141	1	238	0.531025	0.558974	EUC01101-RA	http://www.genome.jp/kegg-bin/show_pathway?sly04141/sly:101259924%09red
Starch and sucrose metabolism	ko00500	1	204	0.477146	0.530162	EUC09624-RA	http://www.genome.jp/kegg-bin/show_pathway?sly00500/sly:543844%09red
Spliceosome	ko03040	3	185	0.0205717	0.0822867	EUC25387-RA|EUC12223-RA|EUC25385-RA	http://www.genome.jp/kegg-bin/show_pathway?sly03040/sly:101259124%09red/sly:101246008%09red
mRNA surveillance pathway	ko03015	1	124	0.325595	0.406994	EUC16017-RA	http://www.genome.jp/kegg-bin/show_pathway?sly03015/sly:101246329%09red
Amino sugar and nucleotide sugar metabolism	ko00520	1	123	0.323454	0.406994	EUC09624-RA	http://www.genome.jp/kegg-bin/show_pathway?sly00520/sly:543844%09red
Glycolysis / Gluconeogenesis	ko00010	1	122	0.321306	0.406994	EUC06630-RA	http://www.genome.jp/kegg-bin/show_pathway?sly00010/sly:101249371%09red
Glutathione metabolism	ko00480	1	108	0.290537	0.406994	EUC00510-RA	http://www.genome.jp/kegg-bin/show_pathway?sly00480/sly:101262552%09red
Glycerophospholipid metabolism	ko00564	1	94	0.258415	0.406994	EUC00511-RA	http://www.genome.jp/kegg-bin/show_pathway?sly00564/sly:101255486%09red
Ribosome biogenesis in eukaryotes	ko03008	1	90	0.248981	0.406994	EUC15551-RA	http://www.genome.jp/kegg-bin/show_pathway?sly03008/sly:101258649%09red
Glycine, serine and threonine metabolism	ko00260	2	67	0.0195532	0.0822867	EUC06587-RA|EUC06588-RA	http://www.genome.jp/kegg-bin/show_pathway?sly00260/sly:101244755%09red
Glyoxylate and dicarboxylate metabolism	ko00630	2	67	0.0195532	0.0822867	EUC06587-RA|EUC06588-RA	http://www.genome.jp/kegg-bin/show_pathway?sly00630/sly:101244755%09red
Glycerolipid metabolism	ko00561	2	63	0.0174714	0.0822867	EUC06587-RA|EUC06588-RA	http://www.genome.jp/kegg-bin/show_pathway?sly00561/sly:101244755%09red
Nucleotide excision repair	ko03420	1	60	0.174417	0.348833	EUC04170-RA	http://www.genome.jp/kegg-bin/show_pathway?sly03420/sly:101252814%09red
Fructose and mannose metabolism	ko00051	1	59	0.171811	0.348833	EUC09624-RA	http://www.genome.jp/kegg-bin/show_pathway?sly00051/sly:543844%09red
Fatty acid degradation	ko00071	1	49	0.145315	0.348833	EUC06630-RA	http://www.genome.jp/kegg-bin/show_pathway?sly00071/sly:101249371%09red
N-Glycan biosynthesis	ko00510	2	43	0.00864583	0.0822867	EUC01101-RA|EUC18906-RA	http://www.genome.jp/kegg-bin/show_pathway?sly00510/sly:101253423%09red/sly:101259924%09red
Tyrosine metabolism	ko00350	1	42	0.12628	0.348833	EUC06630-RA	http://www.genome.jp/kegg-bin/show_pathway?sly00350/sly:101249371%09red
Degradation of aromatic compounds	ko01220	1	12	0.0399368	0.133123	EUC06630-RA	http://www.genome.jp/kegg-bin/show_pathway?sly01220/sly:101249371%09red
